# Supplementary material for: Network Pharmacology-Based Approach to Investigate the Molecular Targets of Rhubarb for Treating Cancer
Source: Evid Based Complement Alternat Med. 2021 Jun 8;2021:9945633. doi: 10.1155/2021/9945633 (PMC8208856; doi:10.1155/2021/9945633)
Supplement: Supplementary Materials — Supplemental Material 1: component and targets of rhubarb. Supplemental Material 2: tumor-related genes. Supplemental Material 3: the list of 58 antitumor targets of rhubarb. [file 9945633.f1.zip]

Archive with 3 entries (3 files):
- 9945633.f1/Supplemental material 1(component and targets of rhubarb).txt
- 9945633.f1/Supplemental material 2(tumor-related genes).txt
- 9945633.f1/Supplemental material 3(the list of 58 antitumor targets).txt
