# Supplementary material for: Network Pharmacology-Based Approach to Investigate the Molecular Targets of Rhubarb for Treating Cancer
Source: Evid Based Complement Alternat Med. 2021 Jun 8;2021:9945633. doi: 10.1155/2021/9945633 (PMC8208856; doi:10.1155/2021/9945633)
Supplement: Supplementary Materials — Supplemental Material 1: component and targets of rhubarb. Supplemental Material 2: tumor-related genes. Supplemental Material 3: the list of 58 antitumor targets of rhubarb. [file 9945633.f1.zip › 9945633.f1/Supplemental material 1(component and targets of rhubarb).txt]

EUPATIN	NOS2
EUPATIN	AR
EUPATIN	F10
EUPATIN	PTGS2
EUPATIN	F7
EUPATIN	TOP2
EUPATIN	ESR2
EUPATIN	DPP4
EUPATIN	HSP90
EUPATIN	PRSS1
EUPATIN	NCOA2
EUPATIN	SCN5A
EUPATIN	KDR
EUPATIN	PPARD
Physciondiglucoside	TOP2
rhein	PIK3CG
rhein	NCOA2
rhein	AKR1B1
rhein	JUN
Torachrysone-8-O-beta-D-(6'-oxayl)-glucoside	TOP2
Toralactone	NOS2
Toralactone	PTGS1
Toralactone	ESR1
Toralactone	PTGS2
Toralactone	ESR2
Toralactone	HSP90
Toralactone	PIK3CG
Toralactone	CHEK1
Emodin-1-O-beta-D-glucopyranoside	TOP2
Daucosterol_qt	PGR
Daucosterol_qt	NCOA2
beta-sitosterol	PGR
beta-sitosterol	NCOA2
beta-sitosterol	PTGS1
beta-sitosterol	PTGS2
beta-sitosterol	HSP90
beta-sitosterol	PIK3CG
beta-sitosterol	KCNH2
beta-sitosterol	DRD5
beta-sitosterol	CHRM3
beta-sitosterol	CHRM1
beta-sitosterol	SCN5A
beta-sitosterol	GABRA2
beta-sitosterol	CHRM4
beta-sitosterol	PDE3A
beta-sitosterol	HTR2A
beta-sitosterol	GABRA5
beta-sitosterol	ADRA1A
beta-sitosterol	GABRA3
beta-sitosterol	CHRM2
beta-sitosterol	ADRA1B
beta-sitosterol	ADRB2
beta-sitosterol	CHRNA2
beta-sitosterol	SLC6A4
beta-sitosterol	OPRM1
beta-sitosterol	GABRA1
beta-sitosterol	CHRNA7
beta-sitosterol	BCL2
beta-sitosterol	BAX
beta-sitosterol	CASP9
beta-sitosterol	JUN
beta-sitosterol	CASP3
beta-sitosterol	CASP8
beta-sitosterol	PRKCA
beta-sitosterol	TGFB1
beta-sitosterol	PON1
beta-sitosterol	MAP2
aloe-emodin	PTGS1
aloe-emodin	PTGS2
aloe-emodin	HSP90
aloe-emodin	PIK3CG
aloe-emodin	NCOA2
aloe-emodin	AKR1B1
aloe-emodin	CDKN1B
aloe-emodin	EIF6
aloe-emodin	BAX
aloe-emodin	TNF
aloe-emodin	CASP3
aloe-emodin	TP63
aloe-emodin	FASN
aloe-emodin	PRKCA
aloe-emodin	PRKCE
aloe-emodin	PCNA
aloe-emodin	MYC
aloe-emodin	IL1B
aloe-emodin	PRKCD
aloe-emodin	CCNB1
(-)-catechin	PTGS1
(-)-catechin	ESR1
(-)-catechin	PTGS2
(-)-catechin	HSP90
(-)-catechin	NCOA2
(-)-catechin	FASN
(-)-catechin	PPARG
(-)-catechin	KLF7
