# Supplementary material for: Network Pharmacology-Based Approach to Investigate the Molecular Targets of Rhubarb for Treating Cancer
Source: Evid Based Complement Alternat Med. 2021 Jun 8;2021:9945633. doi: 10.1155/2021/9945633 (PMC8208856; doi:10.1155/2021/9945633)
Supplement: Supplementary Materials — Supplemental Material 1: component and targets of rhubarb. Supplemental Material 2: tumor-related genes. Supplemental Material 3: the list of 58 antitumor targets of rhubarb. [file 9945633.f1.zip › 9945633.f1/Supplemental material 2(tumor-related genes).txt]

BRCA2
BRCA1
TP53
CDH1
MLH1
MSH6
MSH2
APC
ATM
PTEN
CHEK2
PALB2
EGFR
PMS2
CDKN2A
ERBB2
BRIP1
NF1
POLE
KRAS
BARD1
PIK3CA
STK11
NBN
SMAD4
DICER1
RB1
CTNNB1
MET
BRAF
POLD1
CCND1
AKT1
MUTYH
CDK4
VEGFA
AXIN2
RAD50
MYC
ESR1
RAD51D
RAD51C
CDKN1B
HRAS
AR
RET
MRE11
TERT
STAT3
MDM2
CDKN1A
TNF
TGFBR2
SMARCA4
TGFB1
TSC2
BAX
BMPR1A
IL6
EPCAM
C11orf65
KIT
NRAS
ALK
FGFR3
MTOR
FGFR2
CASP8
MEN1
SRC
MIR21
BAP1
PTCH1
PLAU
NOTCH1
H19
TYMS
FH
BCL2
PTGS2
MAP2K1
VHL
IGF2
RAD51
CTNNA1
FHIT
CASP3
ESR2
RAD51L3-RFFL
TSC1
RAF1
MMP2
MMP9
CXCR4
FLCN
MTHFR
EP300
MIR34A
MUC1
MGMT
ERCC2
FGFR1
GSTP1
EGF
AKT2
SDHB
PPARG
FAS
MIR221
PDGFRB
IL1B
GSTM1
HIF1A
NME1
MMP1
DLEC1
KLK3
FASLG
MAPK1
ABCB1
MIR145
TNFRSF10B
TOP2A
CD44
KLLN
MIR143
TGFBR1
FLT1
IFNG
IDH1
CDKN2B
GNAS
BIRC5
JUN
GLI1
PGR
MIR155
MIR203A
AURKA
BLM
MIR222
MLH3
MIR146A
FBXO11
NKX2-1
XRCC3
IGF1R
MIR31
ATR
ABCG2
MIR141
SMAD7
PPM1D
HOXB13
STAT1
IRF1
WT1
ERCC1
MSH3
FGFR4
NF2
SDHA
MIR205
BCL2L1
MIR126
MIR195
TCF7L2
MIR20A
IL10
MIR200C
MIR125A
VDR
INS
IGF1
CDKN2B-AS1
KLF6
GALNT12
MIR223
CYP17A1
CXCL8
PMS1
SMARCB1
CEACAM5
PDGFRA
FOXO1
MIR210
EPHB2
CYP19A1
DPYD
WWOX
CDKN3
MIR27A
MCC
RNF43
RNASEL
KDR
DLC1
MIR214
MIR200B
RASSF1
TNFSF10
MIR182
NFE2L2
TGFA
CASP9
SDHD
MIR10B
NOS2
CXCL12
OGG1
MIR148A
TWIST1
MAPK3
KRT8
PARP1
PIK3R1
SPP1
XRCC2
DCC
MIR191
KCNQ1OT1
MIR96
XRCC1
MIR29C
ABCC1
IGFBP3
MIR100
MIR29A
CYP1A1
PRKAR1A
FGF2
NQO1
HSPB1
HNF1B
PTPN11
JAK2
CDK1
MIR106A
MAPK8
HOTAIR
MIR200A
PTK2
MSR1
ELAC2
ERBB3
CDK2
MIRLET7D
IL2
RARB
RARA
FN1
CYCS
WRN
ING1
E2F1
SLC22A18
FANCC
VEGFC
MIR127
UCA1
MKI67
BUB1B
SDHC
MIR107
TYMP
ABL1
CYP1B1
ERCC6
WNT5A
XIAP
MIR335
MIR451A
MIR183
CSF3
MIR29B2
MIR199B
MIR106B
MIR15A
MIR99A
TP63
MIRLET7B
PROM1
MUC16
MIR18A
HGF
MALAT1
PPP2R1B
MIR22
WNT1
MIR128-2
GSTT1
KRT19
TERC
ERBB4
GATA3
MIR34B
BUB1
CASP10
NBR2
ERG
CAV1
CDK6
PCNA
TP73
MIR224
MME
EZH2
MIR34C
NFKBIA
MYCN
MMP7
PLAUR
MIR23B
MIR181A1
TG
MIR181A2
SNAI2
KRT14
ICAM1
MIR19A
CREBBP
NFKB1
MIR25
ODC1
PVT1
PDGFB
MIRLET7G
MPO
MIAT
CHEK1
PSCA
MMP14
IL1RN
MIR23A
BCAR1
ENO2
F2
FLT3
MIR122
MIR150
GSK3B
MSMB
ZEB1
NAT2
CCNB1
MIR375
PTHLH
RRAS2
IDH2
SLC2A1
SMAD2
CSF2
SRD5A2
TFF1
CCAT1
YAP1
MIRLET7C
NRG1
TLR4
IGF2R
SP1
PRKACA
KRT7
DNMT1
TOP1
ENG
RAD54L
CREB1
CCL2
ABRAXAS1
IRS1
MIR146B
MAD1L1
MIR15B
SUFU
CTSD
MIR204
KRT20
TACC1
MIR320A
BMP6
MIR192
MCL1
MIR181B1
FOXE1
BCAR3
TGFB2
CD274
CTLA4
PALLD
AHR
CCND2
FLT4
TIMP1
ITGB1
HFE
AXIN1
MIR206
NTRK1
NCOA3
POT1
RPS6KB1
SMAD3
GAS5
GFAP
CCNA2
MEG3
MIR152
PRKCA
MIR10A
CCAT2
RB1CC1
MIRLET7E
XPA
PRKN
CASC2
IL5
FBXW7
ETV6
ROS1
PHB
E2F3
CTAG1B
SPINK1
BAK1
MIR133B
MIRLET7A3
MIR32
MIR26A1
KITLG
CCNE1
MIR93
HMGA2
RUNX1
TYR
MIR140
MIR137
MT-CO1
POLK
HSP90AA1
STS
CHGA
EPOR
XPC
PRLR
JAG1
MIR24-2
TLR2
ERCC4
CDX2
TIMP2
LEF1
HABP2
GADD45A
AFP
FGF8
CRP
FOLH1
MITF
MIR373
EWSR1
SETD2
POMC
GPC3
ANXA5
MIR429
VIM
MUC4
EPM2AIP1
NPM1
TH2LCRR
SERPINA1
HLA-A
RELA
GREB1
TUG1
MC1R
SERPINE1
BRMS1
LGALS3
PCAT1
MIR16-1
PLK1
FOXC1
CAT
MTA1
MIR499A
ITGB3
ACE
FOS
ERCC5
MXRA5
MAPK14
TIMP3
MXI1
NEAT1
HPGD
DES
PAX5
ETV4
VEGFD
TMPRSS2
EHBP1
ETV1
TNFRSF1B
HLA-DRB1
UGT1A1
SERPINB5
BCAR4
PIK3CG
HMOX1
RHOA
THBS1
CCKBR
GRP
MIR196A2
BDNF
ZFHX3
ABCC2
GPER1
PDGFRL
DNMT3A
MIR30E
TSHR
MAX
PTGS1
SPIB
MIRLET7I
BCR
IFNA1
MIR98
MIR185
SKP2
APOE
DDR2
S100A4
BMI1
IL4
HULC
ETS1
MIR424
ACPP
SHBG
MIR128-1
ALB
LINC-ROR
KLK10
TNFSF11
NTHL1
CHRNA3
MUC5AC
PCA3
DNMT3B
XIST
CYP2E1
PAK1
KRT18
GNRH1
MIR215
IFNA2
COMT
TCF4
MIR328
CHRNA5
SST
SPRY4-IT1
BCL10
BIRC3
DPH1
CD36
SYP
DAPK1
HMMR
RUNX3
IL13
ELANE
LIG4
HDAC1
MT-CYB
GAST
CEBPA
MIR296
NTRK3
HNF4A
ECT2
GJA1
LZTS1
FGF3
RAD54B
SMARCE1
MSLN
AIMP2
COL18A1
VWF
PRL
DDB2
SNCG
CYP2A6
MT-ND6
MUC2
TEX14
AIP
WRAP53
TMEM127
PKD1
SSX2
MIR181C
AREG
CSF1R
FASN
BRMS1L
CDH2
CTTN
ST14
PROS1
THPO
CDC73
BLCAP
ADH1B
GRB2
AXL
MAP2K2
EBAG9
MINPP1
MIR193B
ARID1A
SEMA3A
ECM1
PAWR
MIR184
MIRLET7A1
FOXO3
MIR30B
LOC105371843
CBL
CASR
PHOX2B
RMRP
PTK2B
SOX2
KMT2A
ITGA6
CA9
SERPINA3
AKT3
ACTC1
MMP11
NOS3
FOXP3
CYP24A1
BMP2
NGF
RHBDF2
HDAC4
RUNX2
CCND3
IKBKB
PRSS1
MACC1
IL2RA
CASP7
TNFRSF1A
SDHAF2
GLI3
PTPRC
SNHG31
FOXA1
HLA-DQB1
SHH
CALR
MIR197
BAD
IL6R
GDNF
POU5F1
MAGEA4
MIR198
ZEB2
HIC1
FGF1
IL7
RAC1
MYD88
ERCC3
WNT2B
HOTTIP
CTAG2
MIR30D
EPO
ZFAS1
NOTCH3
PAX3
CYTOR
HLA-B
PIK3CB
B2M
PBOV1
STAT5B
XBP1
SRGAP1
SQSTM1
KRT5
EREG
PLA2G2A
DAB2IP
MIR9-3
ALDH2
HBEGF
LEP
SOD2
COL1A1
IFI27
CD82
ALDH1A1
FGF4
CSF1
BECN1
CDC42
TET2
DCTN5
ANXA1
MIR130A
FGF7
TPO
CFLAR
BSG
CALCA
MVP
MUC6
MAGEA1
CDKN1C
OPCML
EPHA3
TEK
NUMA1
LTA
MIR132
EPHA2
FANCA
NCAM1
SOX9
PKM
PTENP1
ABCC11
NOTCH2
YBX1
NQO2
MIR148B
GSN
TRPS1
SERPINC1
MIR372
F5
DANCR
PAX8
PANDAR
POLH
IL1A
TMEFF2
KRT17
SOD1
TLR9
CDC25A
NKX3-1
MAPK10
IL3
GDF15
PTK6
LMNA
CAGE1
AFAP1-AS1
MIR196B
KLK2
MMP3
CD28
BIRC2
WNT6
CCNG1
MPL
STMN1
FANCG
MIR377
EZR
TTR
TFE3
SHC1
CEACAM3
GREM1
NTRK2
CDC25B
CDKN2C
SNHG16
PDCD4
TRIM28
ALDOA
CYP2D6
NAT1
APP
EDN1
EGR1
SNHG1
MIR520C
GNAQ
GATA1
HOXA11-AS
CLDN7
BRINP1
TSG101
DDIT3
FUS
PTH
HLA-G
MAK
NR5A1
ADH1C
RHO
FSCN1
CDH3
S100A8
TOX3
ELN
SLC45A3
MMP13
MIR497
MYLK
KEAP1
KLF4
CTSB
PIM1
CRNDE
HSPA5
GPX1
AGTR1
HSD17B1
MIR449A
IL24
MAP3K8
EIF4E
SERPINB3
PDCD1
FANCD2
CLCA2
BCL6
CLU
HERC2
BTK
G6PD
KRT13
SOS1
IL17A
MIR486-1
PTPRJ
TNFRSF11B
BMP4
PML
CADM1
PSG2
PRKCD
APOB
CDK7
RNF6
MAGEA3
MIR199A1
SRA1
THRB
PELP1
DIRC3
F3
URI1
SDCCAG8
PXN
HNF1A
GATA2
IL4R
MIR342
SOX2-OT
MUCL1
FGF23
MIR376A1
KDM5B
CCL11
CCL5
MIR502
CD34
GRB7
REST
DMBT1
SSX1
PIP
BANCR
NCOA4
APOA1
IL18
PON1
FBN1
SOCS1
BIRC7
TCF7
SETBP1
NRP1
CCL3
ALPP
RECQL4
MIR26B
MLF1
DDR1
MUC7
BLACAT1
PDGFA
MIR27B
COLCA1
FSHR
APC2
WNT10B
MIR101-1
BCAS1
DKC1
MT-CO2
LASP1
CCN2
NCOA1
CT83
CSF3R
TP53COR1
COLCA2
DEC1
INSR
GRPR
AMACR
MIR661
FBLN1
GSTM3
MAPK9
IGFBP2
RIOX2
ROBO1
MAGED2
TRIP13
CR2
SLC6A4
DKK1
NR3C1
PAX6
NOD2
CHUK
KLF5
SFN
MAP4K2
MIR17
TRPM8
CD46
MIR181B2
MIR9-1
EML4
GHET1
GRN
FLI1
EDNRB
RPS27
GATA4
FOXM1
JAK3
CD40
HPC3
SELE
ATRX
MIR139
CDH13
CDC25C
IFNB1
UBE3A
SRD5A1
ANKRD30A
MIR124-3
MIR149
EMSY
KLK15
SMUG1
NET1
SNAI1
PDGFD
HMGB1
CD24
ITGAV
BAG1
EDNRA
FOSL1
BCYRN1
ADIPOQ
CTCF
BEX2
FANCE
S100B
KLK4
PAX7
MIR345
LRP5
PHLPP1
CASC8
SF3B1
SCGB2A2
SLC6A3
GPR68
HSPD1
FOXP1
HDAC9
SMO
JAK1
PCAP
MIR125B1
STAT6
ITGA3
IGFBP5
TTN
TRIM24
ATF1
MAGEC2
FANCF
PRKCI
CD40LG
HPC14
GNB1
KRT10
FLNA
MIR510
HPC4
LUCAT1
SEC23B
STAT5A
BCL2L11
RHOC
WFDC2
PRNCR1
HAGLR
NOTCH4
MAP3K6
ALOX12
PDPK1
MCM2
UHRF1
NSD1
FLG
CASC3
EPHX1
CCR6
APAF1
ILK
RPS19
MIR370
GHRL
HPC10
MST1R
MIR134
MIRLET7F1
AGT
RECK
MIR16-2
CBFB
NCOA6
NES
PTTG1
RAD51B
LDOC1
GNA11
PRKCE
ENO1
MTDH
MIR346
GJB2
HLA-DQA1
MBL2
SPARC
HPC5
E2F4
PTPN12
CTNND1
TLR3
P2RX7
ANXA2
RRM1
LDHA
FENDRR
UCHL1
RXRG
GNRHR
ALOX5
MTAP
CCNH
SSTR2
TIMELESS
HP
AKR1B10
HMGA1
TNFRSF10A
PPARD
CCR7
CD164
BGLAP
PTN
ARID4B
RXRA
SNHG12
SPDEF
AOPEP
NR0B1
TINCR
RTEL1
LPL
CXCL1
IL7R
CYLD
CASC9
SEZ6L2
NORAD
TCIM
HSPA4
AVP
TIAM1
SLC29A1
CYP3A4
FNDC8
CLDN4
PCAT29
HPC6
APEX1
CFTR
SRY
CDC27
HNF1A-AS1
ZBTB16
LNCRNA-ATB
KLK6
HPN
XRCC5
HOXA-AS2
HPC7
TH
ITGAM
MAPK12
RBBP8
MIR24-1
ADA
SPIN1
TP53BP1
IGF2BP2
OCA2
CEACAM7
HPC15
STK4
SUSD2
PAGE4
PTPA
MYH9
MT-ND4
ABCA1
MECP2
H3F3A
CXCR3
DRAIC
PLAT
RCVRN
KRT1
ABCB4
LOC112268118
LTO1
CRCS2
CCNB2
DMD
IQGAP1
LPP
PTGER4
TPX2
GPR19
DCK
GADD45G
CSNK1D
GKN1
TUSC2
SPINT1
LGR5
MIR495
SOX10
BCAS3
UMPS
IL15
URGCP
HPSE
NGFR
MAPT
WNT2
CLDN3
PRF1
OVCAS1
APOD
IRS2
BMP1
GACAT2
S100A9
IGFBP1
INHA
ACTB
PTCH2
TUBB
AMPH
CRCS11
CRCS5
CRCS6
CRCS9
KL
SULT1E1
COL3A1
SNCA
MIR92A2
SNHG15
KDM1A
ADAM12
S100A7
SIRT1
NUP214
LIN28B
PHLPP2
NDRG1
PRC1
U2AF1
HYAL1
ASCL1
GGT1
DSP
MDM4
SLC9A3R1
SLC43A1
LINC00673
MIR494
COL2A1
MT-ATP6
TRIM25
TUSC7
COL7A1
KRT4
TCF3
IL12B
LDLR
MT-ND5
ESRRA
BCOR
POSTN
LINC00261
SGK3
LPAR3
SEMA3B
TFG
RHOBTB2
EPAS1
ADAM17
ETV5
SCUBE3
NNT-AS1
MT-CO3
VIP
NKILA
CCK
E2F2
NCOR1
CBR3-AS1
LOX
MIR124-1
TAP1
IL6ST
LRP1B
CYP11B2
COL17A1
ASXL1
DPP4
TFAP2C
IKBKG
KIF1B
EGFR-AS1
CCN1
ACVR1B
PRKD1
INSL3
ING3
DHFR
TFRC
EPHB4
CTAG1A
HBB
CXCL10
EXO1
STAT4
SOX4
MIR125B2
MIR376C
AKR1C3
CYP1A2
ITGB3BP
FANCL
CRCS7
CRCS8
KLK7
GPT
GZMB
MIR212
NTPCR
MUC12
SH2B3
CD79A
MIR30A
PECAM1
COL4A5
POU5F1B
CT45A5
BUB3
NANOG
CASC4
NR1H2
G6PC
PICALM
KISS1
TMC8
SNHG20
PPP2R1A
IBSP
HIF1A-AS2
IGF2-AS
AURKB
S100A6
TP73-AS1
LAMC2
HEATR6
ROCK1
IL12A
CD27
MUC5B
CSE1L
BID
TSPY1
SYNE1
NR3C2
CEP85L
PRTN3
CLPTM1L
PIK3R3
PCAT6
ANGPT2
MYCL
MYO18B
TRAF3
GLI2
PDPN
WT1-AS
MMP10
VCAM1
XAGE1A
RNY1
RNY3
SNHG5
SNHG7
CDH17
RETN
PRUNE2
TFAP2A
GHR
TFF3
TAF15
KLRK1
CGA
SERPINB2
GADD45B
FADD
KLK8
YWHAE
CHD7
IL11
XAGE1B
PLCE1
PNP
HOPX
CDX1
EIF4EBP1
TFDP1
PTH1R
CTSL
CALB2
SRRM3
LGALS1
PCAT7
SCHLAP1
IGFBP7
MECOM
ARID2
MIR337
TNC
MTUS1
LGALS3BP
COL1A2
TNFRSF9
HLTF
HK2
PHF7
KIF15
SLC26A4
FOXO4
KRT16
TIMM8B
NTN1
PRKAA1
MYH11
ITGA2B
HPRT1
CHI3L1
LEPR
HDAC2
FAP
PER1
IFNGR1
PRDM14
ARFGEF3
TDGF1
MCAM
KIAA0100
TGFB3
RASA1
MIR181D
CD19
SIX1
MIR452
ITGB4
MIR92A1
HSD11B2
ADRB2
NAMPT
MIR6759
LOC100507346
KIF20B
CT45A2
AGO2
HTR2A
CSK
SS18
AVPR2
DDX41
FZD4
CERNA2
OLFM4
HNRNPA2B1
ACTA2
PGF
PLG
NTS
MIR129-2
SLC39A1
NDUFA13
F13A1
TMC6
RUNX1T1
REG4
CFH
KNL1
TRIM68
SPTAN1
JUP
PRC1-AS1
PLCG1
PORCN
PER2
WNT3A
LINC00472
NSD2
OCIAD1
ELAVL1
EGOT
NFKB2
DUXAP9
COX5A
SLX4
TNFRSF8
CEP57
INHBA
F7
RBM6
BPIFA1
PRNP
IRAIN
GPNMB
PSEN2
VTN
PRKDC
PTGER2
MIR135B
MYOD1
TKT
UBE2T
WNT3
PTPRT
LYVE1
MIR378A
MIR202
DDX53
GH1
FUT2
MLLT10
RALA
NCOR2
C2orf40
GACAT3
LINC00511
ARAF
LYN
CYP27B1
IL2RG
PTCSC2
CASC15
SDC1
IDO1
MT-ND3
MIR432
MAPK8IP1
WAS
PCGEM1
MIR31HG
CACNA1G
PRMT7
AKAP13
HLA-DPB1
SCGB2A1
LRP6
FANCM
LAMB3
CCNA1
LHCGR
MIR663A
ZEB1-AS1
IGF2BP3
KCNH2
TNFRSF6B
CYP11B1
MIR326
CXCR1
MIR498
PRAC1
GKN2
NPTN-IT1
POLG
MIR193A
MB
NR1H4
MIR338
PIN1
MIR331
ITGA5
IGH
SFRP2
WNT9A
PXMP2
XRCC4
FDPS
HIC2
MED12
CEACAM6
UPK3A
GNB3
PARN
UBD
HDAC6
POLB
CXCR2
IKZF1
MIRLET7F2
MNX1-AS1
CCR5
MTR
POU6F2
NR4A3
XDH
KLF10
COL11A1
ZMYND10
EPB41L4A-DT
GPRC5A
MIR144
HSP90B1
RPS27A
KLK5
ATP7A
EXT1
ITGA2
ZNF703
PTPN3
KCNQ1
FZD10
AGER
TPMT
CCDC26
MAP3K1
TCOF1
MT-ATP8
SCAI
GAPDH
CD80
MIF
MIR216A
DNAJC21
PRCC
SLC35C2
TBL1XR1
HOXA9
ST18
TUBB3
CD86
TF
PLAG1
ANPEP
PROX1
SLC6A2
MIR374A
VCP
CBS
GUSB
FOXL2
ZNF268
COL14A1
ASPSCR1
MCM4
EIF3H
TPM3
MIR423
CT45A3
ANO7
DRD4
PRKCB
SAG
AMH
RBL1
FOLR1
MFN2
FILIP1L
RYR1
SH3GL1
NBAT1
CACYBP
PRAME
TACC3
FOXP2
MTRR
GUCY2C
AKIP1
FALEC
TGM2
CR1
LOC111099027
LOC111099028
LMOD1
RUFY3
BAG3
FCGR2A
SELP
CAPN9
MYB
SOCS3
PIK3R2
LINC01133
LAMA2
TFF2
L1CAM
STEAP2
SULF1
IL13RA2
BCL3
SYK
RPL5
MIRLET7A2
CREB3L4
EXT2
MIR657
PWRN1
ALPL
PRKAA2
ADAR
FEZF1-AS1
KCNH1
LGALS4
THBD
GBA
PRDM2
MIR199A2
VOPP1
ZEB2-AS1
MUC3A
ZNRD1ASP
TGFB1I1
PKHD1
CDC6
SSTR5
IL32
TINF2
CASC22
CASC1
LCN2
CXCL14
IL2RB
FAH
FER1L4
MIR95
SFTPC
ATAD2
LINC00460
FZD7
MT-ND1
RBX1
CRKL
MELK
FOXD2-AS1
EPB41L3
MIR376B
SERPINB4
CIP2A
CT45A1
IL1R1
RBM5
HMGCR
TLR5
ARID1B
DRD3
NAGLU
CSN2
KDM6A
SATB2
TPD52L2
CD209
CP
SCN9A
LIG1
FGF9
CT45A6
CIITA
MST1
TRPV6
CEACAM1
TRIM37
CUL1
ST6GAL1
SLC7A5
IL16
MIR136
CHRNB4
RPS15
MAP2K4
HACE1
ENPP1
TYRP1
SLC2A2
SLC11A1
FEN1
ACVR1
RBBP6
LINC01234
IRF5
FAM98A
HOXA11
GATA6
TCF12
RHEB
DVL3
RARG
PRMT1
EFNA3
LAMC1
SAT1
CD38
ABCA4
PTPN22
TMPRSS11A
MDC1
TNNI3
CSNK2A3
CYP11A1
HIST1H3B
IFITM1
ELAVL4
PMEL
H2AFX
LOC110806263
UGT2B17
RNF139
SLC19A1
MAML2
CIB1
DLEU1
ARHGEF1
MIR29B1
PLCB1
RBP3
LINC01116
MAOA
RALB
SPA17
NEFL
EPHB6
HPR
PTPRH
GAB1
MIR339
MN1
DRD2
YY1
PEBP1
MLANA
UGT2B15
MIR22HG
CHD5
KDM5A
EEF1A2
CASC11
ATF3
TNFRSF11A
PODXL
DUSP26
TGIF1
UPK2
PCOTH
CD2
DLL4
MT-ND4L
THBS4
LOC111589215
KMT2D
ALKBH3
HSPA1A
CEP290
WNT10A
HOXA13
CGB3
MAD2L2
ENPP2
ANO1
SERPINF1
KAT6B
BBC3
SNHG6
NEK2
TBX3
HLA-C
LINC00628
LINC00312
CYP2C19
HDC
MSMP
CHAT
NUDT1
OSM
NCOA2
KAT5
AGR2
TNFSF13B
CD68
FPGS
RAD21
EDN3
LIF
NODAL
SALL4
HELLS
LINC00052
DUSP6
KNG1
RXFP2
IL23R
NPY
MAP3K20
SULT1A1
CGB5
TMEM97
CXCR5
NMB
ANGPT1
SLC5A5
SSTR1
MIR503
SGK1
DCN
REN
SOX3
GPX2
SOX11
PTS
MIR218-2
F10
HOXD13
ERCC8
ACTN4
MIR4435-2HG
WFS1
PBRM1
GREB1L
ACVRL1
ZNF667-AS1
ARL11
LINC00901
MALT1
DROSHA
RNF213
ALCAM
ABCB11
CRH
PASD1
LAMA3
FLNC
RBL2
IL12RB1
TIGAR
PSEN1
FANCI
OR3A4P
FLNB
CDH23
CRISP3
MIR301A
RPL15
AKR1B1
CD276
TK1
EHMT1
PAX2
BNIP3
PCAT14
EVC2
ARSA
MIR7-3
TXN
DOCK8
HOXA10
MIR151A
RARS
MEFV
F9
CXCL5
RBBP4
FAM98B
GAS6
SELENBP1
SYT7
STUB1
CLUAP1
DKK3
AGAP2
TOE1
PSAT1
MAGEC1
CKS1B
ADAMTS13
F2R
LMO1
ACTG2
E2F5
WEE1
ADM
HSD11B1
CD9
HEY1
TMPO
DMTF1
RNF14
HDAC5
CASP2
GSR
TNFAIP3
FAM107A
FGF10
DPP10-AS1
ACD
SUZ12
MAD2L1
SOX5
PRRT2
NPHS2
RAG1
EEF1A1
UBC
ASAH1
LINC00958
ITGA9
DEAF1
TNK2
HDAC3
MIR103A2
EGLN3
SFRP1
TUNAR
ITGA4
DMRT1
GEN1
PITX2
AGAP2-AS1
CEMIP
CTC1
PPARA
MIR489
NMBR
BRD4
HIF1A-AS1
MMP12
FAM83H-AS1
TRPM2-AS
HSPA8
RPS6KA3
ACAN
CCDC6
TMPRSS6
EPHA1
FZD6
EI24
HSPG2
GAPLINC
ABCA3
VTRNA2-1
ASS1
SCT
TBX1
NAPSA
PLOD1
MIR186
NKX2-8
PPARGC1A
CLEC3B
RBP4
ST20
ANKRD11
CRK
LINC01772
MS4A1
GRIN2B
RRAS
FUT4
CHL1
PIGA
CDH5
LINC00858
CD59
SLC5A8
LINC01194
UBE2C
LINP1
AFF1
MAP2
MMP8
RPSA
FKBP5
CD163
RPL26
CST3
RHOB
MAP2K3
GHRH
UBA7
DDX3X
MSN
DEPDC1
ATP2A2
GAA
PMAIP1
BMPR2
DVL1
CCKAR
SLC17A5
MIR219A1
MIR130B
MICA
FIP1L1
EPHA7
UROD
FGF17
CT47B1
MIR4728
PCAT5
SLC16A1
TPBG
HSF1
CUL2
ACKR1
ROR1
MIR33A
MT-TL1
SLPI
MAGED1
GSTA1
DAB2
PRPF8
LCAL1
RNASET2
PTP4A3
IRF7
TPM1
SSTR3
C4A
CCL20
MCM3
CLDN1
LTF
MSI1
ATP7B
CLOCK
FOXC2
IFNAR2
TFPI2
TGM1
GPC4
CCAR1
REPS2
RERE
PCAT2
ADAMTS1
ARSH
BRS3
CT62
FANCB
HES1
TBK1
TSPAN31
CD14
MIA2
USH2A
XRCC6
PCAT18
TNFSF15
HTT
IGHM
LIPC
CDK2AP1
CCR1
DDX5
CNR1
NDP
RECQL
EHMT2
ASAP1-IT1
GCK
TP53TG1
TXNRD2
MAF
PDCD10
CCNE2
DKK2
MIR9-2
RPS10
MIR124-2
EYA4
TAC1
MIR211
FMR1
MIR548L
SLC2A4
MIR129-1
CEBPB
PIK3CD
FZD8
HSP90AB1
PRDM1
ERVH48-1
AAGAB
DIABLO
TNFSF13
HNRNPA1
ADAM9
RRM2
RAB27A
SCO2
ANK1
LOC100128310
AGR3
CYP3A5
DNM2
BMP7
MACROD1
ADNP
LAMP2
APPL1
SPINK7
PIWIL4
PLA2G4A
ABHD11-AS1
FOXH1
APOA2
HTR3A
CDKN2D
GFI1
CAMTA1
CYP2C8
SLC45A2
AZGP1
RPA1
CCR3
WWTR1
KRT9
RAC2
S100A1
HTRA1
KISS1R
REL
GALNS
FGA
MIR361
NHP2
SH2D1A
HMGN2P46
CXCL9
RB1-DT
MIR422A
RMST
RPL34-AS1
CTSC
CCL17
NTF3
ELOC
RAD17
WNT16
FKTN
TYK2
GYPA
NPPA
HMBS
CASC19
CTNND2
PRDM5
FCGR1A
TPM4
NUP98
WIPF1
TRAF1
AIFM1
CCL4
ADA2
HBA1
ZFPM2
HAMP
DSCAM-AS1
NKX2-5
CD1A
SMC1A
PAX1
MCM7
LBR
IGF2BP1
MTHFD1
TIA1
FAN1
CSNK2A1
SKI
ABCB6
CDKL5
PSMD10
ACKR3
XAF1
AKAP9
GPX3
ATP8B1
ABCC3
MIR103A1
DEK
ID2
RAD23B
FRS2
TMPRSS3
KMT2C
RHNO1
NIPBL
ITIH4
FGF19
ALOX15B
ACACA
PLK4
ADAM10
CD5
CCL18
RASA2
FES
ZNF217
PEG10
MIR608
MRC2
MMP26
RPS29
RAP1A
CASP1
MIR190A
ENPP7
LIN28A
NLRP1
BCL11B
SMARCA2
LZTR1
LRRK2
KDSR
KIF7
DRD5
CLDND1
BLMH
SCN5A
PRDM16
TSPO
HNRNPU
GRHL2
MACF1
ACTA1
PRDX2
FOXCUT
CD55
MIR491
ECE1
PIM2
MIR637
MBP
PF4
PSAP
STARD13
MAPK7
LOXL2
LIMK1
NAIP
PTPRD
HSPH1
PTPN1
CD63
PRKCQ
SPAAR
NPPB
TMEM238L
MIR30C1
HEIH
ELF3
TNFRSF13B
DMTN
FEZF1
SOS2
MDC1-AS1
WIF1
ETV7
SLCO1B3
OPRM1
FOXC2-AS1
NR1I2
HTATIP2
ACSL4
VEGFB
MAP2K7
IL17F
CT47A11
CT47A6
CT47A7
NAB2
KIF5B
LETMD1
BACE1-AS
CPOX
SKP1
CCL22
DUXAP10
HSPA9
RPS6KB2
SMARCAL1
EIF2AK2
AQP2
OLA1
LIFR
TGFBR3
CD70
DIRAS3
HNRNPK
PLA2G7
RPGR
PIK3C2A
DSG2
NUPR1
RPL11
PTP4A1
SATB1
FAM215A
CYBB
NOP10
CREB3L1
LINC00941
TNXB
PLD1
MEIS1
ENSG00000278769
RUBCNL
EPHA4
MIR381
PENK
TLR7
RXRB
RALGDS
TBX5
CXCL13
PTGIS
PPIEL
NFIB
JAZF1
GHRHR
TNFSF8
ACTG1
H6PD
CALCR
FGF6
TPH2
CTSK
GPC6
SFTPA2
PBX1
SIK1
IKZF3
PDX1
EVC
MVK
SBF2-AS1
WASF3
WNT7A
SBDS
FRGCA
LINC01016
HIPK2
MAP1LC3A
GLB1
GLUL
KIF11
RBM38
LAMB1
MIR99B
TPR
LINC01671
CLCN1
NCRUPAR
SLC16A7
TDRG1
RPA2
BTD
LINC01089
CACNA1C
ID1
SMAD6
MAFB
CBFA2T3
NR2E3
NDN
ARNT
TPT1
FLT3LG
DLL1
CDK5
ANG
COL4A6
ERF
ANK2
USB1
TERF2IP
DEPDC5
BCL2A1
IRF4
LINC00574
LACTB
TNFRSF10C
DACOR1
TCL1A
CPS1-IT1
ELK1
LIG3
KCNK15-AS1
COTL1
DIS3L2
BPTF
GLS
LUM
CCR2
DNASE1L3
OBSCN
LCAT
C5orf66-AS1
SUMO1P3
CSTB
LAPTM4B
DNAH8
MRTFA
SPINT2
CISH
MAL
TRPV1
SLC7A11
BCL11A
MIR675
TNFRSF13C
PCBP2-OT1
ITGAL
EYA1
MIR2052HG
MANCR
CX3CR1
ATF4
ARG1
LUZP4
CD81
SPOP
EFEMP1
CUX1
RPL27
LINC00598
MAGI2-AS3
PTPRG-AS1
FGF14-AS2
DNTT
STIM1
TNFSF4
CUBN
RAG2
USP7
SMAD1
ADRB3
SLC4A1
CFI
EIF3M
JUND
RIPK1
HAVCR2
LRP1
SET
NSUN2
SSX4
ATOH1
HAX1
KIR3DL1
MYBL2
IHH
CCR4
HMMR-AS1
LINC02099
CARS
CAV3
CCL7
PLCG2
SSX2B
NDC80
ACP1
SAGE1
WARS
TTK
LINC00339
DGCR5
KRIT1
KLHDC8B
LINC00520
C1S
MIR17HG
CPS1
CCEPR
TWIST2
LPAR1
CD99
CARTPT
LAMB2
CD4
NR4A2
LINC00160
SMN1
RINT1
UVRAG
S100P
HOTAIRM1
USHBP1
CHM
PAPPA
PSMB9
SMPD1
TRPV4
IRF3
MSX1
ABCC6
TAL1
MLLT3
CIC
NPAT
PAK4
AICDA
OPTN
NR4A1
MLXIPL
H19-ICR
SELL
ABCC8
HAGLROS
MAGEA11
PRAL
MIR28
TRAF6
CRX
WNT4
ATG5
SART1
SCNN1B
ACP5
FTX
RNASE3
MIR340
SPAG9
MERTK
PGC
GPC1
LNCR3
F8
MAP3K5
WNK1
DEFB4A
TXNRD1
IRAK1
CYP21A2
NUMB
C20orf85
MT-RNR1
ATXN2
SEPT9
THRA
SLC2A3
CTNNA3
SMC3
SCN10A
BCL2L2
PHEX
GALC
BMP10
MICB
TUSC8
RAD52
EDA
TNFSF12
CHKA
CCDC127
GPSM2
CCL21
PRSS2
DLEU2
SERPINH1
HK1
RRM2B
ARHGAP26
ROR2
ETS2
AATBC
FZD2
ISG15
HPSE2
IVL
IFNAR1
ALDH1L1
FABP4
TRAF2
CYSLTR2
MIR1-2
HSPB8
GLA
LINC00473
CRYAA
TSHB
MYH7
FUCA1
SNHG3
IL9
S100A2
HIST2H2AA3
BCAS2
RPS24
GAD1
OLR1
NLRP3
DHH
PCM1
MIR584
MMP15
IL18R1
SHMT1
CENPF
CDO1
LYST
SSTR4
IRF6
LINC01138
KCNJ13
OXT
SAA1
PRKAB1
TCF7L1
HBA2
GJB3
MIR454
RBBP7
KIDINS220
C5
SPRY4
FYN
PLP1
CTBP1-AS
DOT1L
TAGLN
GSK3A
MLLT1
ATXN3
TNFRSF4
TUSC3
F2RL1
CIAO1
ATP1A3
NR0B2
CALM1
CYP2B6
CPT2
SAMD9L
CT45A7
LOC110386951
CPSF7
MIR6752
FAM168A
MIR2861
E2F7
OCRL
COL4A3
PDHA1
KCNJ5
CKB
PRDX5
MIR7-2
PSMB4
ASPH
PGRMC1
NAA10
RPS28
DAXX
AMHR2
RANBP2
LRP4
NOL8
GAB2
SFTPD
LAMA5
TAL2
DUSP1
GRM1
CDH11
APOH
ENTR1
EPHX2
SCLC1
TACSTD2
EPB41
PRKCG
ELOB
RPS26
LOXL1
GCLC
MDK
BEST1
GUCA2B
HIST1H3A
IL22
GPI
INPPL1
ADAMTS9-AS2
DSC2
KRT15
ARID5B
ARFGEF2
AGK
LINC00636
FTO
CA2
RPS6
GCM2
IFNGR2
HES5
TRAF4
RPL18
THBS2
CLIC1
ATP2A3
UBE2I
CRTC1
GNB1L
TBXT
COL4A1
MGST1
ADARB2-AS1
JADRR
CALD1
FECH
NDRG2
PROK1
LTBP2
EIF4G1
PPBP
LAMTOR5
GAS1
PINK1-AS
MYOC
CRYAB
PARK7
ENPEP
CDR1
IL23A
GPR35
ZAP70
GMNN
RPS17
FUT3
PRDX1
PUF60
RAN
SFTA1P
VCL
BIRC6
RYR2
MIR302C
PFKP
LINC00963
MAGEA10
CHTF8
RAB25
BCHE
TREX1
SCN1A
ACHE
ANTXR1
CEP78
DHX9
ARHGEF2
STAR
PPP1R3A
APOC3
MX1
MT1DP
MIR572
LCK
SERPINB13
KLF3-AS1
PDCD4-AS1
STXBP5-AS1
ST8SIA6-AS1
LINC01405
LINC00993
RASSF1-AS1
IGKV@
PKD1P6-NPIPP1
LINC02130
ENSG00000229282
ENSG00000235584
ENSG00000279217
AHCY
SPI1
CT45A8
CT45A9
DIO2
SLC26A2
MAPRE2
HCK
UGT1A9
FCGR2B
SDC4
CAV2
CNDP2
SPRR3
MYO7A
RPS7
GFI1B
PPP1R12A
LOXL4
CXCL11
FAM129A
SRARP
CCN3
CASC16
SLC16A1-AS1
TLX3
SMN2
SNHG8
RPE65
RBM10
ZMYND8
TNKS
IGHMBP2
POU4F1
SLC22A5
PKD2
PA2G4
ASL
TUBA4B
GUCA2A
CLTC
MAGEA6
ALX4
GCH1
PTPRN2
CYP2C9
NEU1
FXN
LIMA1
XPO1
KIAA0753
RGMB-AS1
PIAS1
FBN2
A2M
TPD52
KARS
CSAG2
LINC00210
CUL4B
POU2F1
KANTR
CHFR
HEPN1
ICOSLG
S100A14
DCTN1
H3F3B
PES1
FZD5
GC
ADIPOR1
ITPR3
TNFRSF17
FUT8
SREBF2
SPHK1
PFKM
LGR6
CD248
OTC
MYEF2
TPI1
EGFLAM-AS1
CTHRC1
CNTN1
USP6
KDM4C
SEMA3C
CYFIP1
RPL35
KCNQ2
SLC22A4
ALYREF
LINC01852
SFTPA1
ADGRE5
THY1
PAEP
LINC00538
RBPJ
PPP1R13L
TENM1
POU2F3
CETP
DCXR
GSTO1
DLK1
SCGB1A1
E2F6
NRP2
AKAP12
MED19
HIST4H4
ADAM19
CTBP1
MDH2
ZNF582
PTF1A
NUTM1
GP1BA
POLR2E
PSMA7
SCG5
IL21
MIR511
HOXA5
COL11A2
MIR133A1
MT2A
NFATC1
TNNT2
KAT2B
PFKFB4
MPZ
CAMKK2
ZIC1
LRBA
PYHIN1
TJP1
NOS1
TRIM29
RTN4
INVS
SIN3A
PRKAG2
VWA2
RELB
HOXB7
COL4A4
MIR622
PLEC
MIR26A2
IL13RA1
MVD
MIR154
HLA-DPA1
MBD4
MBTPS2
CTSH
SLC5A7
HTRA3
EEF2
ICOS
PIGR
SH3PXD2A
OSGIN2
DUXAP8
EVPL
C14orf132
GAS5-AS1
DUOX2
BRCC3
VPS9D1-AS1
SETDB1
SIK3
FGF18
INTS6
PDK1
PRKACB
LINC00968
TOP2B
C3
IGFBP4
MARCKS
MBD2
PRKCZ
RALBP1
FAAH
RAB23
AMER1
TP53I3
CDK9
GGPS1
TATDN1
LINC00857
CX3CL1
APRT
IL3RA
LMO2
MYH6
MFAP5
MKKS
CT47A1
CT47A2
CT47A3
CT47A4
CT47A8
CT47A9
LINC-PINT
ROCK2
LINC01627
LAMP1
SPON2
HIST1H1D
PLS3
SURF1
TRERNA1
PPP1CB
HDGF
BAGE
VTCN1
UBR5
PRRC2A
HNMT
DIAPH1
DCLRE1C
MIR605
CDC37
APOBEC3G
MALINC1
BIN1
CDA
GALNT3
FAM120A
PSMB8
TARDBP
RASGRP3
DCLK1
MYO5A
LPA
ACKR4
DDX1
WFDC1
DDX10
RPL35A
GATA6-AS1
FOXF1
GFRA1
P4HB
ACY1
MGLL
LMNB2
LOC730101
SIRT3
C1QBP
CXADR
PDYN
MIR217
TMEM67
F12
NDUFS4
TLR6
MAGEA12
NPC1
ITGAE
CKS2
TBP
LINC00313
CSAG3
CFP
MIR487B
ESCO2
BTC
SRSF2
GCG
ITGB5
LINC01433
EGLN2
PBK
LINC00346
LINC01567
TMPRSS4
RASGRP1
DSC3
TFR2
GAL
PKN1
CTBP2
RBP1
FXYD5
UGT1A
MAP1B
LEPQTL1
SLIT2
SOD3
SLC25A13
PMP22
RREB1
IRF8
PRKCH
TSR2
FER
C4B
INPP5E
MAPRE1
MSI2
CAMP
SLCO1B1
IL1R2
PLAGL1
MTHFD1L
BCORL1
USP9X
ZNF461
GDF2
CD22
FZD3
CCDC7
PINX1
TUBB2A
ZMIZ1
PTGER3
PURA
CTCFL
UBB
HDAC10
PTPRG
HRH1
LOC100506083
ZNF224
AKR1A1
GLIPR1
MIR627
XAGE2
AQP3
ZNF793
SOCS2-AS1
LINC01564
XLOC_008559
XLOC_007697
XLOC_009911
SLC22A3
MMP16
SYTL2
CSF2RA
GALT
PRSS21
PRDM16-DT
MIR508
PC
MC4R
MIR1-1
LINC01186
MYOG
ENSG00000266990
LAMC1-AS1
P3H2
PGA3
ITK
PAFAH1B1
STN1
FADS1
SOX17
EGLN1
JAG2
MAGT1
SDCBP
NEXN-AS1
FGF5
PGA5
RACK1
CDR2
NRTN
UBE2D1
ANOS1
TLR8
DDX39B
TRRAP
BMPR1B
HSPA14
AURKC
GLO1
NID1
AQP1
CSPG4
GJB6
AOC4P
SSX3
BNIP3L
MYF5
HHIP
HCG11
TLR1
C9orf72
INTS7
CAVIN3
HTR1A
NEDD4
MAFA-AS1
SCD
PREX2
MCM6
CTAGE1
TNFRSF19
APOA5
MTSS1
BGN
HOXD10
ICK
IRS4
FCGR3A
ITGA1
STEAP4
MAGEA9
RHD
MAGEE1
GOLPH3
IMPDH1
GNRH2
CCAR2
MFGE8
PLCB4
CCNB3
AKT1S1
TOR1A
USH1C
KCNMB2-AS1
CNBP
PDGFC
SULF2
LINC00092
SLAMF1
ITGB2
ACRBP
LRIG1
PCNA-AS1
SHOX
LINC00659
EPS8
PROCR
CUL3
FZD1
CD1D
PRPF31
TRIM21
PEA15
WNT8B
SLC52A3
GJB1
RAPH1
SCGB1D2
SCNN1G
CRNN
SPTB
SKIV2L
CASP4
ZMAT1
MIR7-1
KRT6A
PHYH
SNHG17
LDB1
MAGEA2
MAP3K20-AS1
DVL2
MIR147A
CCND2-AS1
SDC2
LZTS2
TFAM
CRABP2
QKI
RSF1
CFHR5
ATP2C1
DLG1
MIA
CACNA1H
CARS2
PKP2
BST2
TFPI
PNMT
WHRN
CT55
CD69
RPS9
FGF20
OAT
CHRNA4
EIF5A
KRT6B
LINC01006
NEMF
HAND2-AS1
TET1
FAM3C
MT-ND2
LDHB
CD151
CD6
CHGB
TMCO1
RPTOR
ABCC4
CUL4A
MIR302A
SLC9A1
CACNA1S
GTF2H5
KLK11
CAVIN1
SMTN
VPS13B
KCNJ11
SPEN
HEXA
WNT11
ZFP36
ATF7IP
ANK3
CDKN2A-DT
DAG1
PAK6
IKBKE
TSC22D1
ATP4A
DNM1L
C20orf204
DNAJB1
POU3F3
RNF8
GPR65
CDH10
TXNIP
MIR100HG
CRB1
MIR4697HG
PIK3R4
AHSG
HDAC8
EPHA5
BTNL2
DUX4
SPANXA1
GCGR
ATP12A
EPG5
E2F8
TNFRSF25
MNX1
AFDN-DT
CD33
USP28
LINC01617
CD7
SIRT6
CDK11B
FHL2
GABRB3
TSPAN32
KALRN
CRABP1
GANAB
SREBF1
UNC13D
ACP4
ZMYM2
PLCD1
KCNA5
ATF6
GSE1
SNRNP200
ITPKC
EPHB3
CANX
PNPLA6
CCL27
CEBPA-DT
RFC4
MTM1
CYP27A1
IL17RA
EPHB1
STAT2
ERGIC3
PHB2
DNM3OS
ALDH9A1
AQP4
PFKL
DLGAP2
IL15RA
PFN1
VPS13A
DMPK
UGT1A6
PTCSC3
F11
SRSF1
SPHK2
TNFRSF10D
COL4A2
ADCY9
PTX3
ALX3
LINC00572
TCN2
GATA5
TACR1
FOXP4-AS1
WSPAR
ITGAX
ACCS
TACC2
ANXA11
CITED2
PGA4
INHBA-AS1
TNFRSF10A-AS1
IL1RAPL2
MUSK
PPARGC1B
OVCA2
ABCB5
PRPS1
ARHGEF12
PLIN2
TGFBI
SOX21-AS1
KIAA1549
EDAR
PTGES
GDF9
POU5F1P4
SLC5A4-AS1
DHCR7
KPNA2
SART3
BRD7
KRT7-AS
LAMA1
ABO
COL5A1
FST
ENC1
CARD14
CYP4B1
LOC107987150
SNHG14
ELF3-AS1
MAT1A
ASCC1
MIB1
LEF1-AS1
PRG2
LINC00668
TMEM205
PYY
CYBA
UHMK1
BTG3-AS1
ATN1
PLD2
ALDH7A1
RBM8A
AKR7L
REV1
B3GAT1
CCR10
PRINS
PKP1
FCRL5
CLDN10
CPE
IFI16
PCLAF
SCG2
MKRN3
ADAMTSL3
MSTO2P
ANKRD49
PRDX3
ARL2BP
GAS6-AS1
HLCS
RDX
TNN
TRPV3
LINC00623
ELP1
CSNK1A1
ITPR1
IGFBP6
MIR4733
KRT18P55
VCAN
SLC7A11-AS1
YWHAZ
ERLNC1
GLS2
KIAA0087
TLX1
CYP4F22
TGM6
MIR551A
RPS6KA1
SLC49A4
PPOX
CASK
PIK3R5
EIF2AK3
NT5E
SPAST
BBS2
JMJD1C
WNT9B
NR5A2
BNC2-AS1
CCL19
HRH2
SLC7A7
GAS8-AS1
GYPC
CCM2
CACNB2
TM9SF4
GCASPC
PSMC5
EEF2K
KMT2B
POGZ
IL33
ATF2
TUBG1
ACTR1A
RBM5-AS1
PEX5
KCNJ2
MORC2
CXCL2
LITAF
LRP2
PYGM
CASP5
SIRT7
AGA
SIX4
GUCY1B2
SMKR1
CFL1
POLQ
GNAS-AS1
INHBB
TAZ
CD79B
DACT1
ALAS2
SLC34A1
KRT12
CCL26
GSTA2
UHRF2
EWSAT1
COQ6
POU2AF1
CHRM3
UIMC1
MACC1-AS1
TCONS_00068220
OVAAL
MUC17
SOST
DACH1
STAG2
RPS3
FBP1
RPS6KA5
NBPF1
CTSG
PGM1
ACVR2A
CAD
LATS2
GSEC
SPECC1
TPH1
ADIPOR2
HSPB2
MAP2K5
DCST1-AS1
PPIG
SACS
ADCY8
JUNB
LINC01612
C10orf143
CD83
PROK2
IARS2
BCL9
COL8A2
KRT3
ZNF300P1
SPRY2
HK3
TBXAS1
CRY2
ASAP3
FBXL19-AS1
TNS4
PPL
SINHCAF
IGHG1
VIM-AS1
PROKR2
CFHR1
NEK1
ESM1
CAPN6
RASGRF2
TREM1
VAV3
PTPRN
TTC4
DERL3
ARNTL
SLC22A2
PTPN6
LRRC74B
CACNA1G-AS1
LINC00342
LINC00880
SUZ12P1
LOC100129917
SGO1-AS1
LINC01589
LOC283335
LOC285626
LINC02412
LINC02042
WARS2-IT1
LINC01502
ENSG00000255224
ENSG00000223859
MUC20-OT1
ENSG00000279080
ENSG00000285095
MIR218-1
NR1H3
PER3
VTI1A
ABL2
MED13L
CISD2
CD58
SFRP4
ZNF304
LIPN
MIR583HG
MBD1
MC2R
PGK1
GABRD
MTTP
POLR1C
LOC105371722
LOC105373449
LOC107987102
ARHGEF4
RAP1GAP
ZFP36L1
MIR483
MIR20B
MCU
CAMK2D
CDK8
PCSK9
TNXA
TECTA
DRD1
HOXB-AS3
FGF7P5
PTK7
MAGEB2
ZC3H12D
PTCRA
PCDH10
FURIN
SPANXC
SCN4A
SUV39H1
AIRE
WNT5B
PANTR1
BATF2
LEMD3
IL11RA
EPSTI1
LPAR2
CAMK2G
VAPB
SMIM31
FZD9
NRIP1
CNTN6
OFD1
SBDSP1
LINC01507
SLC44A3-AS1
SLC25A25-AS1
PURPL
AQP5
FCER2
PEX1
FNDC3B
ADCY1
CCN4
CD52
PAX4
GNA13
GNMT
TP53BP2
POU1F1
DST
BACH1
COL10A1
TYRO3
SLC12A3
MIR635
FAT2
HSD3B2
RCN1
SSX5
HEXB
DBH
NBPF10
POP1
PRMT5
CDC20
KIAA1324
CASP6
GJB4
MAGEA5
CLMAT3
PINCR
RN7SK
LNCR5
ERN1
NCL
PDCD6
GRK3
HDAC7
SMAD9
LNCR1
STARD10
BCS1L
DSG4
CCDC62
FOXQ1
TSPAN7
DDX58
CFAP298
DPYSL2
CCR8
NME2
AGRN
AFDN
GNAI2
RICTOR
TERF1
RFWD3
GNB2
RBM15
LCOR
COPS5
VPS37A
AHNAK
PHGDH
MYBPC3
DYNC2LI1
CHKB
EIF2S1
RHOH
HEYL
NUP107
FSHB
PHLDA1
CSH1
FGB
F2RL3
LATS1
CWC27
NRG3
CLCN5
SPTLC1
ENOX2
HJV
NEK6
CD74
SRGAP3
ATG16L1
MADD
FABP1
LIPE
STAG3
ZFP36L2
CSTA
WNK2
IL12RB2
ADCYAP1
MAEA
TAPBP
ZFYVE26
PTPRU
NEO1
NCR1
TLR10
SLCO2A1
NNMT
MIR330
FABP3
INA
BMP5
CAHM
PRPF4
HSPE1
PON2
ASNS
GUCY2D
OLIG2
NACC1
MIR101-2
TSHZ1
TFEB
SLC10A2
ANXA7
HSPA1B
SNRPN
SOX18
CT45A10
ZNF668
NPAS2
FOXA2
KIAA1109
TGIF2
MFF
FBXO4
LSM1
ST6GALNAC6
SORL1
FTL
STOML2
DUSP3
LINC01554
CT47A12
ARSB
CCBE1
MIR520A
SRCIN1
AFAP1
PPP2CA
LMX1B
CHRNA7
TTN-AS1
HEY2
USP10
PTPRO
CD47
DNASE1
KCNMA1
YWHAH
DGKE
P2RY2
RASSF2
SFTPB
DSPP
PTPN13
CLEC7A
HSD17B4
CACNA1A
ID4
SYCP1
GLE1
DDB1
GRIN2A
LGI1
CAPN10
HADHA
ADORA3
RAC3
SGO1
NEDD9
PROP1
USP8
CEP55
CDCP1
TMPOP2
KLF17
IAPP
CENPH
FTH1
RUVBL1
NAP1L4
FEV
TNFRSF12A
AGGF1
MRPS22
HTR1B
VIPR1
GSDMB
XRN1
LINC00365
LINC02155
LINC02157
MIR500A
KCMF1
WASF2
STYK1
CSNK1E
CARD11
TLL1
PEPD
ANXA2P2
PRSS8
SCAP
FBLN5
HADHB
PTGDS
DSG1
COL25A1
ULK1
SERPIND1
GDAP1
YWHAB
CHIC2
HSD17B3
GSS
H2AFY
RLBP1
NAGS
NOG
CDK20
WDR77
CNTF
STEAP1
HEPACAM
MFN1
TRPC6
ENTPD1-AS1
LINC00032
CPA1
TREM2
DBN1
TOPBP1
PHF6
EMP2
DHCR24
CD8A
NRXN1
TMEM8B
MARS
RYBP
WNT7B
TUBA1A
GSTO2
MIR7-3HG
SRF
ADRA1A
ID3
UCP1
FIBP
BTRC
EGR2
TSNAX-DISC1
TPM2
RECQL5
NEUROD1
MUS81
DKK4
CBLB
CALM3
EFS
PRDX6
KLK13
SSX4B
BLZF1
GM2A
ALMS1
LRRFIP2
PCSK2
NOVA1
CTNNA2
LMX1A
SLC39A4
PSMB5
MGP
DNAAF1
HCRT
KCNE1
MSX2
STC1
MAGEA8
PDLIM5
RHOD
SCN1B
MRAP
ARHGAP11A
IRX5
PRODH
TNS1
IREB2
RASSF5
TBX20
PRPH2
AMBRA1
OTOF
NPAP1
COMP
ALPG
ST3GAL3
TRIM33
MT-TS1
DYRK1A
DAPK3
SLCO2B1
CT47A10
CT47A5
TAF1
NR2F2
UTS2
DLL3
TULP1
NAA80
POMGNT2
SPN
BLK
LYL1
DLGAP4-AS1
IFIH1
SULT1A2
TRH
NTF4
CDT1
SRSF3
HELZ
PDIA3
SMOX
CA12
PAX8-AS1
SASH1
SUMO1
LIMD1
C8orf17
CD109
CREB3L3
ADH5
RTN4R
UGCG
POLR2A
PPP1R1B
ADAMTS15
PEAK1
TARBP2
TM4SF5
LOC101927497
CALM2
MIR628
PIWIL1
BRDT
TUBA1B
DPAGT1
TJP2
STK36
MAP3K14
PRPF3
IATPR
GABRA1
LNCR4
CCN5
FGF21
GOLM1
MIR302B
RAB11B
LEFTY2
MAGEH1
APOBEC3B
CDH16
GNB4
HIP1
PTMA
NUDT6
MAP1LC3B
UCP2
CRTC3
MYOM2
ETFA
ACIN1
CC2D2A
ARHGAP45
MIR142
ANKRD1
CNGA3
LOC102723566
ENSG00000285159
NBLST4
NBLST5
NBLST6
NBLST7
PRKAR2B
MUC21
ABCA12
CCNL1
NLRP7
JAKMIP1
SEMA4A
CD1E
MIR611
MIR662
PPP6C
ACLY
MYO1B
GPR101
CHP2
DEFB1
SLC16A3
TGM4
REG1A
PRR5
IL27
HID1
SPANXD
FERMT1
ZBTB17
ABCG8
GNB5
GART
PDLIM7
ADGRG1
CRAT
KCNE3
MPP1
CDK14
GBE1
SLC12A1
RUNX1-IT1
MYLK-AS1
MIR518B
ZFHX4-AS1
A2M-AS1
SH3RF3-AS1
SUCLG2-AS1
LINC01097
LOC101929759
ENSG00000229717
LINC02461
LINC02041
LINC01856
ENSG00000253389
ENSG00000224220
ENSG00000232406
ENSG00000277200
ENSG00000250406
LOC105372446
TBC1D4
CGB7
CHRNA1
RAP1B
GGH
SLC1A5
HELQ
SYNE2
FOXG1
TMSB15A
RNGTT
TRAP1
KDM3A
LINC01268
LOC729966
FAT4
BBS1
PIK3C3
BCAM
LALBA
HSF4
ETFDH
PLAC1
ELL
SYNPO
TUBA4A
CCNT2
SIRT2
PFKFB3
SHC4
PPP1R3C
NRCAM
NRL
CDH4
SLC3A2
MIR138-1
LTBP1
LY6D
METTL3
CHD4
AKAP6
HRH4
STXBP1
SETX
C12orf57
RDH11
RIT1
UGDH
TRAT1
SCARB1
HPS1
DNAH5
ANLN
GPX4
TBX22
CCDC170
GFPT1
ZNF384
ALOX15
PTGER1
SERPINF2
SPTA1
PANK2
MRI1
ARHGEF6
ABI1
PCCA
ATP6V1B1
LSP1
ISL1
SOAT1
CLCA1
TRB
SERPINA7
MIR325
PTPN23
MIR648
SH3GL2
TFAP2B
CHIT1
MAMLD1
IFT88
IL10RA
STRA6
CLCN2
PDCD1LG2
ODAM
HGSNAT
DMP1
CABLES1
CALML4
PRKACG
RPS14
CDK11A
HAS1
MAP3K9
GALNT5
PEX14
RLN2
SUPT3H
HAPLN1
MAOB
PRKG1
HIST1H3I
SRPX2
PHLDA2
TUBB1
COL6A3
RPL6
CDC45
DOK1
GNG7
DPP9
METAP2
ERAP1
SLC11A2
ZYX
BDKRB2
SLC30A8
SMCHD1
CREB3L2
FABP2
MATR3
ELAVL3
EFNA1
ACADM
USP2
PDLIM2
DLEU7-AS1
GABPB1-AS1
MACROD2-AS1
EHHADH-AS1
ZNF582-AS1
MAMDC2-AS1
HIPK1-AS1
ENSG00000228082
SEC63P1
LINC02446
LINC02223
LINC02086
ENSG00000237588
ENSG00000260196
ENSG00000266680
ENSG00000257241
ENSG00000261211
FAM3D-AS1
CASC17
ZFYVE9
CLIP1
SEPT2
ATAD3B
MAPKAPK3
UGT1A7
TMEM170B
CA8
INSM1
IDUA
LAMA4
FABP5
ADRB1
COMMD1
GNG12
KAT6A
STC2
VDAC1
SCAPER
PSIP1
UGT1A8
ZMPSTE24
DOK7
LINC00271
DLG3
HAS2
TOLLIP
GPA33
L3MBTL1
SERPINE2
CST6
CCDC144NL-AS1
RTL6
ERVW-1
KCNQ5
CERS2
PMEPA1
INF2
NCF2
MLST8
HSPA1L
TBX21
AOC1
DCX
GP6
CHN1
TYROBP
PTPRS
PDE5A
BBS4
FZR1
PPP2R5D
LINC01088
ENTPD3-AS1
LINC00515
PTPRD-AS1
ENSG00000244953
NPCA2
UBA52
PHKB
AMBP
MCM5
SLC22A1
LPIN1
EXTL3
LHB
CAPN1
NBAS
GPBAR1
GNAI1
ALOX5AP
CXCL16
HPD
DYNC1H1
PLXNB1
MIR323A
MEF2C
POLA1
CDCA5
ARX
GPR87
PEX19
AOC3
ANGPTL4
GHSR
HSPA6
TSHZ2
RORA
CELF2
ADARB1
GRHL3
REV3L
ITGB6
MAG
WDCP
PAX9
FCGR3B
KRT86
YWHAQ
RIOX1
ADD1
PIAS3
REG3A
CNOT3
GTF2I
ZKSCAN3
ZBTB20-AS4
DDX6P1
NUTF2P3
ENSG00000229962
ENSG00000284669
ENSG00000261220
LOC105377769
AIF1
SLC4A7
TNNI3K
HCP5
OGT
BAGE5
AMFR
CTSZ
MYH1
HARS
HAVCR1
ELP4
LRRC8A
GALK1
RBFOX3
S1PR1
TES
PPP1CA
CFL2
LMNB1
ARRB1
CA4
NCAPG
KIF14
UNC5B
INSRR
SLC39A6
WTAP
FMR1NB
EDN2
APELA
ATG12
NCSTN
DCD
ICAM5
TMSB4X
HYOU1
SCN2A
PDE6B
SGSH
HESX1
DPYSL5
CSN1S1
RASAL2
NEDD4L
MIR302D
MIR433
NOX1
LTBP4
MPLKIP
FBXO30
PFKFB1
KCNN4
PI3
KCNIP3
HSPA2
LRRC26
FUBP1
FATE1
NELL1
TRO
PAK2
SLC44A4
BAG6
POLR2L
CCR9
HIRA
ADGRV1
HSD17B13
SLC7A1
ADAMTSL1
PUS1
CACNA1F
ROM1
CNR2
LINC01101
FGFBP1
SLCO1A2
SLC35E3
DUOX1
BAALC
SLC3A1
AFF2
SHOX2
SMURF1
COG2
ALDOB
AKR1C2
MIR367
TSLP
CENPW
LGALS2
UNG
NUMBL
GSTM2
ATP2B3
SCN8A
GLDC
DBT
NBPF3
EFEMP2
HUWE1
GDI1
PHBP1
DENR
MGAT4A
MUC13
SLC7A6
CCDC88A
ELK4
ALKBH1
RBBP5
ALAD
BRF1
PRIMA1
NOX4
SAMD9
STIL
TRIP12
DNM1
SEPT4
MANBA
RAPSN
USP15
UTS2R
PVR
C19orf48
CD177
PSMD6-AS1
FGF13
SF3B4
SETD1A
FXR1
ASXL2
RASAL1
KRT81
DYSF
EIF5A2
CT70
MIR135A1
LINC02098
PSPC1-AS2
LINC02231
CSNK1A1L
GRIK2
EPX
RPL10
YES1
UBE2L3
AMD1
NONO
SPRED1
NEB
DSE
MIR9-3HG
KLK1
MYBL1
AHI1
SIL1
KLK14
TKTL2
LRP8
GCLM
PPIA
PEG3
DDIAS
GLP1R
TOPORS
SI
LOC110283621
MAPKAPK2
SEMA5A
ADAMTS18
DAO
TCAP
CD247
NMU
TRG
DSG3
HHAT
IER3
AIPL1
SPINK5
RS1
ZNRD1
DAPK2
SPOCK1
RABIF
DIS3
TNFSF9
HOXA1
MCM3AP
FKBP1A
SHOC2
ADAMTSL4
GLUD1
CLSTN2
VAV2
DECR1
FADS2
MIR363
ARRB2
LARP1
SRD5A3
RTKN
GRK5
GCRG224
SFPQ
EIF2AK4
SNRPB
USF1
SP110
AUTS2
NCF4
PHC2
NISCH
HGD
RPH3AL
SRMS
SPON1
GEMIN4
HHEX
TNIP1
ARHGAP32
STARD8
CITED1
PRKAR2A
TAP2
MATK
SSX2IP
ENSG00000250899
CRHR1
CNGA2
TP53RK
RGS2
THRAP3
ACO2
IMPA1
NPHP1
IFT172
TMEM173
CHD1L
GNL3
TMEFF1
FGFR1OP
LRRC56
TCN1
SLC17A9
LONP1
DEFA1
RMC1
BTG2
CFLAR-AS1
THEMIS2
LNCOC1
LRAT
NAV3
RPA3
EPGN
NBEAL2
TICAM1
PRMT2
SMYD3
KCTD13
CIT
PLA2G6
IRF2
DCT
LGR4
HPS3
PRKD3
ARID4A
CNTN4
LOC100506321
ADAMTS4
NDUFA2
ABCD1
DNAI1
NPRL2
RGS6
RDH12
PLN
SGPL1
ACTL6A
HYAL2
BCL7A
ITPR2
MIR194-1
AKR1C1
SLC35A2
ZNF277
NBPF20
NOLC1
SCYL1
SRSF6
MBNL1
SLC12A5
ADAM29
PLXDC2
STK10
MIR708
ARID3B
AGTR2
NDUFA1
PNLIP
MAPKAP1
CYB5R3
PSTPIP1
GRM6
CNTNAP2
SSPN
DDC
FGF16
ERRFI1
CPT1A
SLC4A2
LAMC3
ADSL
CXCR6
MED1
KDM5C
SERPINA6
GNAL
FAM189B
PARD3
IMPDH2
CYSLTR1
ATAD3A
COL9A3
PABPC1
MIEN1
KTN1
PAFAH1B2
ABCB7
SNCB
PCDH11X
OVGP1
SLC34A2
OIP5
FCHSD2
RFXAP
EFNB1
GNE
MIR19B1
CUL5
VANGL1
SERPING1
AIMP1
EFHC1
TIRAP
CNP
ACTA2-AS1
RSU1P2
MIR6807
IGHE
GGCT
SUMF1
SEPT6
NTSR1
HIST1H3D
CPSF4
TDO2
KLHL40
OSMR
C19orf12
LMO7
GRK2
KIF23
ABCG5
AFG3L2
GTF2IRD1
ANAPC5
MSTN
EFNB2
NLGN4X
GPR143
BABAM1
TDGF1P3
PKDREJ
PRDX4
CEBPE
XAGE3
CELA1
C16orf58
OTX2
CABIN1
JRK
CFAP410
DCAF12
BRI3BP
PATZ1
CRY1
TRPM7
MYO6
PRKAR1B
GAS7
ARNT2
DUSP4
MAP3K7
ZDHHC2
TRIP11
CSNK2A2
ESRRB
CDK13
RFX5
EML1
MAGEA2B
PROC
NOXA1
FCN3
ARHGEF10
ASIP
OPRD1
PPHLN1
PGPEP1
HLA-DRB5
DOCK1
ARHGDIA
ORAI1
AMOTL2
TNFRSF14
PDLIM4
PCBP1
SEMA3E
ADD3
RELN
MRPS11
NUP62
KPNA5
UBE2V2
FLII
CCNG2
RCAN1
SCGB1D1
MAPK11
RXFP1
BLNK
LMTK2
MT-TS2
MT-TW
ALOX12B
ATP11C
HIST3H3
DPP6
DDX6
SLC19A2
C5AR1
TNFRSF21
CHST6
OPA3
UPF1
RSPO2
FKBP4
CLN3
NPHP4
SPAG17
YBX3
OXTR
FAF1
NRG2
CCNO
ABCC5
PCBP2
HSD3B1
PMVK
PREX1
GPD2
TIE1
APOL1
AZF1
NFATC2
PTPN14
SCRT1
CECR7
CA3-AS1
TERF2
GABRG2
IGHV3-21
LINC01191
CLLS1
CLLS2
CLLS3
CLLS4
CLLS5
CTRC
ERAS
PBX3
TAB2
MLN
CCNT1
FILIP1
TFPT
EBF1
ERBIN
PTGES2
SH3TC2
ZNF469
ESRRG
BMX
VPS35L
MIR196A1
ZFR
SERPINB1
DNAH9
RAB1A
FOXI1
AGXT
NOBOX
YWHAG
GUCA1A
PRSS3
ARVCF
MCM8
C1QB
HDLBP
ZNF23
RPRD1B
CTRL
CAMK2A
PAUPAR
ADCY2
POLI
HPX
SMC6
UBE4B
EPHA8
PLA2G10
SYNGAP1
IMPG2
GNAI3
GUCY1A1
BCKDHA
CDC7
GDF5
GRK1
TCHP
RPS6KA2
MYLK2
ZIC2
MAML3
COL19A1
AFF3
ITGB7
NAV2
ARFGAP3
HIF1AN
TCP1
CDK12
KCNJ1
FCRL3
SLC22A16
RRP1B
URB2
MYT1
ITIH5
GRIK3
DBH-AS1
IFNG-AS1
CAPN2
CCNDBP1
NLRC5
WDFY2
GNA12
LCP1
SERPINB6
CD200
MIR559
POLE2
USP14
DCUN1D3
IL10RB
NHLRC1
CLRN1
SMAD5
DSCR8
BRCD1
ERC1
LRIG2
B3GALNT2
SSB
NLK
DEFA3
SERBP1
PCSK7
NFKBIE
ALDH3A2
CFB
CD2AP
LNCNEF
MRAS
PHF21A
RBFOX1
SCNN1A
CD207
RPGRIP1
GRIA3
DPM1
KLK9
PATL2
RPS13
CTSS
FOLR2
MOG
ING2
ZNF804A
NSMCE2
COL6A2
CMA1
TDP1
GJA5
GSPT2
ST3GAL4
BRCA3
NELFA
SLC16A4
MEST
RACGAP1
SCP2
PGAP3
TRIM14
PEMT
PSMA1
PPA2
UFC1
BMP15
IST1
NBL1
LINC01419
SND1
ADH1A
PNPLA3
AGRP
PDE6A
TACR3
ATG7
CLDN11
PRUNE1
RIF1
DIP2C
LINC00355
CADM3-AS1
KRT19P3
VIM2P
CPA4
LAP3
KHDRBS1
ADCY10
SPANXA2
TLE1
CACNA2D2
PPM1F
LOC106721785
PIWIL2
S100A5
HPCQTL19
PTPRR
CHCHD10
SLC4A11
PRPSAP1
PKN3
MAPK13
KIF2A
DNAH1
DLGAP5
NAA15
TRPC5
TSPAN12
ITGB8
ZNF331
TRMT2A
INCENP
CCN6
NOD1
RANBP1
PDE6D
SLC37A4
PTGDR
POMGNT1
NGLY1
A2ML1
MBD5
GUCY2F
GSDME
CLDN6
NUAK1
HSD17B2
HIST1H3J
PDHB
COL6A1
UCP3
SBNO1
MAP2K6
CTH
SMARCA1
APOA4
PQBP1
LFS3
TCF21
ACO1
SKA1
RAD23A
ERVK-6
RAP2A
BOK
SOCS2
HAT1
TEX15
SIM1
NPTX2
KRBOX4
NDUFV1
FIG4
JPX
STEAP3
ST7
TKTL1
CPLANE1
MTNR1B
CTSA
HLA-DQA2
NAGA
RAP1GDS1
SCRIB
GNAT2
GDF6
COL9A1
NOP2
HOXB2
FCN1
PCNT
PPP2R2B
HOXA7
GPR161
IL17RC
CNNM4
SCN3B
CCT7
SLFN11
MCPH1
RSPO1
BCL2L12
RAB11FIP3
TBCE
RBM3
CCT2
DNAJB2
CNGB1
INPP5D
MAVS
NBPF12
C10orf99
HKDC1
KAT2A
IGSF8
FAU
SPTBN1
GSTA4
MLF2
GNGT2
CAPZB
MNT
SCN11A
WASL
DSCAML1
HIST1H1E
ISG20
SIAH2
AKAP3
FRAT1
MTA3
UGT2B7
MMP17
CSMD3
GCN1
CORIN
DARS2
RP2
FGL1
SYN2
USP1
FUT6
PIGL
ADARB2
NSMF
GSTT2
PGAM1
LPXN
RFC3
OAS1
MLC1
LINC00173
PDE4D
DLX4
GPR180
ACVR2B
MIR4253
PDIA3P1
ATP5F1B
FSTL3
NTN4
CDON
DLAT
SECTM1
BOK-AS1
MIR3147
PDK2
ZIC5
LBP
MCRS1
KCNAB2
SLC39A2
PARD6A
EYS
LINC00665
HIST1H4A
FGF22
EVL
MT3
NBPF17P
FMOD
RPL34
MIR492
HOXB9
CHRND
KDM8
UGT1A4
ACSL5
HBG2
CAMK4
GABARAP
TAB1
RNF20
CALCB
SORT1
TNKS2
KCNQ3
ABHD12
ADAMTS10
DISC2
ALL1
ALL2
BCC1
WT3
WT4
BTG1
GRIN2D
PLEKHN1
FSCB
RPS6KA6
ASTN2
MPI
XIRP1
LMTK3
DGUOK
GPHN
MIR625
FKBP8
PYCARD
SRP54
LOR
SP100
ALDH1A3
GPATCH2
MAPKAPK5-AS1
MYOT
MINCR
TUBB4A
GABRA6
B3GALT5
ENDOG
CAMKK1
MAPK6
S100A12
CLASRP
VSIG1
BANP
SEM1
ANXA3
PRPF6
MT1A
LIPI
ZNF462
MIR615
PDE4A
POLD3
GOLGA2
USF2
LYZ
GOLGB1
THOC5
MPG
RIN2
HYDIN
CAMK2B
SLC18A2
DLG5
GP5
CCDC80
GDF1
MUC3B
AIFM2
ZNF365
LNPEP
MYF6
MYH8
MT-TF
NBPF14
NBPF22P
SIPA1
TSPYL2
GCKR
ADORA1
EOMES
RPL3
MIR138-2
KIF21A
OPA1
ALX1
IL17B
ZIC3
GTF2H1
GABARAPL1
DDX39A
MKS1
KCND3
ARFRP1
CBLIF
HLA-S
PEX6
KRTAP5-AS1
GFER
HLA-DRA
SNW1
CYGB
TCTN3
MIR582
HIST2H2AB
PPP1R12B
PDLIM1
ATP6V1E1
PLCB2
LINC00707
MIR30C2
ADAMTS3
PSMD9
AK2
DDHD2
GATD3A
CCT4
DSTN
ST3GAL6
NT5C1B
NFYA
AGL
OLIG1
MCTS1
OPRK1
POLM
BCL7B
MYCNOS
NPY5R
ESS2
PABPN1
SPTBN2
MTCP1
POR
HEATR3
TLNRD1
WDR5
FREM2
LPCAT1
NBPF15
NBPF6
NBPF4
NBPF7
NBPF9
NBPF8
NBPF13P
B4GALT5
GNGT1
APOC1
HIST1H3F
HIST1H3G
HIST1H3H
PLAC8
MGAT5
MLPH
ERV3-1
TIMP4
GNG5
PXDN
ADORA2A
EMD
ING4
MNDA
HIST2H2AC
DPP3
FGG
ASPM
IRAK4
NR1I3
MAGEB3
STK11IP
UNC5C
HNRNPD
SULT2A1
GSTA3
PSENEN
RNASE1
LRG1
LGALS8
PINK1
BDKRB1
CLSPN
ZNF318
CLDN8
JKAMP
KMT5B
RAD18
SULT2B1
ATG10
UNC13B
MTFMT
LINC01018
ATIC
SMYD2
TBX2
PSMA5
SPANXB1
EIF4A2
LAMB4
ITGA7
MRPL12
INPP4B
MAFA
TOR1AIP1
UBE2V1
CKAP2
MEF2A
NDUFS2
RPS2
DPF2
BACH2
PTBP1
NDUFS3
AKTIP
SRI
UACA
NMNAT1
HPGDS
PPIB
ANTXR2
LYAR
ZNF644
ZFP57
GOLIM4
CNKSR2
PDCD5
ZKSCAN1
TRPC4
C1R
CLCNKB
SLITRK1
RD3
DAOA
CCL13
LBX1
PAH
NDUFAF2
KIF4A
LGMN
SORBS1
DOCK4
NOB1
BDNF-AS
RPS12
ARHGDIB
PCBD1
NT5C2
MLX
FAM210B
MRPL28
GSTM4
SLC12A6
LY96
MIR1181
RGCC
SCGB3A2
TRAF7
CSNK2B
EFNB3
NEXN
TSPAN8
CTNNBIP1
CTSE
ACAP1
CARM1
PTPRK
CSMD2
GUCY1A2
BCDIN3D
PPP1R10
DDX17
AHSP
PGBD3
QSOX1
SHROOM2
MMRN2
TMPRSS15
SPG7
CLIC4
IVD
PEX7
TMEM51-AS1
RIMS1
NBPF18P
NBPF25P
NBPF2P
NBPF21P
SCARB2
NAMA
PTCSC1
ARAP3
DFFA
HOXA4
CABYR
SCARF2
TXNDC15
SEMA5B
MARK4
PHF8
GDF3
NUTM2B
SH3BGRL3
ARTN
STX1A
WDR11
OGDH
HBP1
GRB10
EHF
CENPA
TMEM43
TTC21B
TMEM165
CDC5L
PLEKHA8
WASHC5
VGF
HSD17B8
SLC25A5
ENAH
TTF2
CLDN16
OGN
GRM5
SALL1
TMEM33
NECTIN4
ANKLE2
ENSG00000249626
NPHS1
SETD7
HPCX
NFIC
PLCB3
H2AFZ
TFAP4
EIPR1
PPP1R15A
BRD3
TNFAIP2
UQCRFS1
SDC3
CREB5
CLEC4M
GRHPR
ABCC12
NR6A1
CACNA1B
ATP1A1
PADI4
SHANK1
KBTBD8
SAV1
LGALS7
LPAR6
MIR324
SELENOF
DUSP13
NEFH
PRSS50
ANXA4
FSCN2
OCLN
DPEP1
FOXP4
RARRES1
MARCKSL1
APCS
CORT
RFC1
NSD3
TEP1
CXXC5
TCAF1
CINP
PCDH7
PKLR
G3BP2
HNRNPC
HTR2C
CXCL6
LDB3
PSMB6
MORF4L2
CACNB4
GOSR2
HEPACAM2
TUBB6
NR2F1-AS1
MIR563
RAB5A
KCNJ10
FAM20A
CLEC12A
PKP3
ACTN1
SRP72
RNF216
GNLY
TOP3A
PITX1
ADGRB1
FRZB
ARG2
ARMC3
C1QC
SIRPA
HNRNPDL
BAMBI
WDR45
PDZD7
DUX4L1
RANBP9
EIF3D
FSTL5
CHRNE
MCIDAS
LINC00926
BCC2
BCC3
BCC4
BCC5
BCC6
RAB7A
EPRS
SEMA3D
LOC105374425
LOC105375284
GOPC
CWC22
PNPO
NDE1
TRIM27
SEMA3F
MIR155HG
ATXN7
OGFR
IMMT
DCTN2
GCNT3
RAP2B
PHF20
ZBTB33
PIM3
DDIT4
PBXIP1
UMOD
GCNT1
COL5A2
EXOC4
ZFP64
PPM1E
SLC1A3
ITLN1
USP22
RPL7
ARHGEF11
PLA2G3
KLF2
SSX7
MTA2
AQP8
CSAG1
RIPK4
ZBTB48
BAZ1B
EHD1
SAR1B
SOX1
ARHGAP29
ADAT3
ALPI
MAP3K3
TENT5C
BCLAF1
NEK3
TCL1B
CENPB
BICC1
RAB31
GAGE1
CD96
MT-TQ
PPP2R2A
MFHAS1
PSMB2
DCAF1
PHF13
DAZL
HSCB
HTRA2
STAM
FAIM2
PLEKHG5
ADCY3
NUS1
CBFA2T2
SIGMAR1
HNRNPF
TRIM5
PTPRA
SMC4
AIM2
HR
EIF4A1
HEPH
RGS5
PIBF1
RASGEF1A
TRAF3IP2
SLC40A1
PCDH8
SLC5A2
GARS
TRIM32
CBX2
CBLL1
PCSK6
ZNHIT6
TSSC4
HIST2H2BE
NDRG4
KLKB1
TNFRSF18
VAV1
NMI
DKKL1
ACAT1
AMPD1
CACNB1
HMGB2
MIR133A2
SNRNP70
PPY
CTIF
SAMHD1
UBR4
M6PR
BCL7C
LINC00467
LINC01568
NAT10
FHL1
B3GNT8
SLC5A1
CYP51A1
SP3
ATOX1
PRKD2
ARF1
CBY1
RARRES2
CACUL1
PSMC6
DCHS1
LRRC4
SIX5
CSH2
LINC00284
DCTN1-AS1
ZFX-AS1
RBMS3-AS1
LINC01929
TRIM36-IT1
MPPED2-AS1
ENSG00000228079
ENSG00000229913
ENSG00000261399
ENSG00000255109
LYPD3
HGFAC
LOC105372117
CLDN2
SLC29A3
SF3B2
PRPF4B
PCCB
MIR520B
MIR425
CAST
SMARCD1
BCL6B
POLR1D
TSKS
BCL9L
ERP29
RAB27B
LOC100131315
PEBP4
SLC7A9
LRSAM1
ARC
PAXIP1
UTP20
ZNF426
TSHZ3
TFDP2
ESD
ORC1
SIRT4
ABR
HMCN1
SLC25A4
NABP1
TBXA2R
NCK1
TTC3
PARP9
NLE1
MCOLN1
GABRA4
OTOP2
PSMA2
HYKK
RPL13
CEMIP2
ALDH3A1
LRATD2
EFL1
RHBDD2
NACA
BPIFB1
RORC
SEPSECS
CELF1
FLRT3
ASPA
CTNS
MICAL1
ARFGEF1
GNG2
CASC20
IL31
TRIP4
GSTZ1
GP1BB
IQCB1
NIT1
ATP2B4
GCNT2
GAN
LTA4H
UPK1A
NEK8
COLQ
MAP3K13
SLC33A1
RYR3
CUEDC2
SLC26A3
STRBP
EIF2B5
NLRP2
TUBB4B
RND3
ADRA2A
GRK6
RAD51-AS1
TRIO
HCFC1
VRK1
AATK
XPO5
STK39
CHTF18
LINC00554
LINC00589
NARF-AS1
LHX3
RCE1
SULT1A3
DCBLD2
INHBE
TMEM216
CCDC114
THOC1
GAEC1
EIF4B
RING1
AFM
ADAM8
CKMT1A
MT-TH
GCC2
PPA1
B4GALNT2
PRR26
ENSG00000224086
HOOK3
POLR2F
TPTE
KCNK9
NKAIN2
RPGRIP1L
CYTH2
SYT9
GRIA1
SHC3
MGAM
LY6E
FGD1
SPRTN
NANOGP8
UFD1
POU4F2
SAFB
SEMA4D
CHD8
P3H3
RSPH1
WNT8A
RETREG1
NCDN
MCF2L2
SLC22A9
NLRP8
HPC9
HPCX2
CA1
TRIB1
SELENOP
GP9
SLC25A27
RAB4B-EGLN2
ZNF674-AS1
GIHCG
VLDLR-AS1
GPC3-AS1
ARHGEF26
PPP1R9B
GNG11
PIR
RAI1
EXPH5
IFNA17
CIZ1
TNNC1
PAM
SOX7
KANK1
APLN
LPO
HSPBAP1
UVSSA
SIM2
LTBP3
LGALS9
APOC2
CNTRL
IL19
HORMAD1
TRADD
ZNF471
SLC25A1
NDUFA9
GLIS3
PPP1R12C
THBS3
ZNF532
PPP1CC
EYA3
FABP6
NID2
SIAH1
HNRNPH1
CDH20
SLC30A1
SIX3
SH3KBP1
BABAM2
PGD
RPRM
PCAT4
C1GALT1
TRD
ALDH1A2
SOX30
ACE2
POLL
RNF2
KCNN3
PRAF2
KIAA0319L
BIK
ABCF2
OSBPL11
BRD2
PLCD4
SMARCC2
CLDN18
UBA1
NUP133
SIX6
HJURP
CTSF
STRADA
CDK3
MCTP1-AS1
LINC01193
BREA2
GAD2
TUB
PTPRF
MIR188
ABCC9
FABP5P3
SIRT1-AS
PTOV1
RHPN2
UGT1A10
TRAK1
SF3A1
ASCL2
NFKBIZ
DUS2
CPSF3
SBF1
GAS8
GRIN1
PPT1
RCBTB1
BPIFA4P
WFDC21P
DEFA4
WASF1
DUT
NCR3
PREP
GALNT2
MT1X
CYP7A1
KDM5D
DYRK1B
C8orf34
ANKK1
RGS4
RHOXF2
SERHL
BAIAP2-DT
HNRNPL
STIP1
EFTUD2
AGPS
PCDH15
EVI5
LZTFL1
TCHH
MYCBP2
IFRD2
CNTROB
HIST2H3C
PDHX
ATXN1
COL8A1
IGKC
CPA3
NHS
PDE11A
ENOX1
PCSK1
EAF2
WDPCP
ELK3
MIR630
TNS3
CNC2
DACT2
CERK
KNTC1
DIO1
MID2
ZBTB3
ZNF180
PSPH
PON3
TSEN15
SLC25A15
OSCP1
S100A11
NCF1
CNN1
LRRC3B
GNG4
TRMT10A
IFITM2
CASZ1
CES1
LRRC7
DAZAP1
BMP3
TAX1BP1
MYO9B
MORF4L1
MIR1202
TBC1D3
KCTD11
RASGRP4
CNTNAP1
TPP1
COX14
PPIE
SEC23A
ETFB
SMARCC1
CCDC136
HTR5A
WAC
DOCK2
SGCB
SP4
LOC107372315
SPAG1
EED
AMOT
PCLO
RAB2A
CARD10
TDRKH
RHOG
IGLL1
RPS20
COPB2
CD226
PSMA6
NELFCD
LOC107982234
SH3BP2
CHD6
BOC
LIAS
NFYC
LCN1
ANO5
NXF2
MIR1915HG
CORO1C
ATP6V1A
ROBO2
GNPTAB
SLC39A7
NUTM2A
CRBN
MT1G
DIRC1
LGALS13
CPB2
SLC1A7
NME8
MANEA
ADAMTS19
HOXA3
RHBDF1
LOC111365141
BRAP
FRG1
HIVEP1
LINC00672
MOK
VAMP7
IDS
GABRA2
PEX26
CNGB3
BBS10
ARMC4
GLT1D1
LINC01225
LINC00974
OVCH1-AS1
LINC00601
ULK4P2
FAM83A-AS1
HTR2A-AS1
ZNF350-AS1
SEMA6A-AS1
LINC00383
CCND3P1
LOC101927989
ENSG00000228363
CXCL1P1
ENSG00000258798
ENSG00000259488
ENSG00000258711
ENSG00000272953
ICR1
ENSG00000145063
LOC105369388
ENSG00000279159
SIK2
ELOVL4
FABP7
HCLS1
CANT1
MT-TL2
ZBTB20
CEP70
NECTIN1
ABAT
EIF4EBP2
C8orf44-SGK3
GUK1
ZNF148
GACAT1
SNIP1
DHRS3
PEX2
CSF2RB
PZP
PLPP3
TRIB3
PPP3CA
PNMA2
API5
RPS4X
DGKG
LONRF2
COL21A1
PDSS2
CD84
PSMC4
ASPN
ATG13
MIR506
NR2F1
IL17RD
RIPK2
SH3GLB1
FASTKD2
MRPS34
IRX2
SFRP5
SERPINB7
RO60
ST6GALNAC1
HS6ST1
OSCAR
MALL
IL21R
HIST1H1B
KIF16B
ORM1
MAEL
PLK3
ADCY7
TIAM2
GNG10
AARS
ATP11A
CCDC88C
RBCK1
STAU1
ST3GAL1
ST8SIA2
CREB3
CDC23
PLXNA1
PRKG2
CHN2
TRIM8
ILF3
SPAG6
TEKT4
SNX8
CDC14A
CYB5D2
GABRP
CUZD1
ANKS1B
DPT
OLFM1
BLVRA
RFX1
GRK4
TAX1BP3
BIRC8
GIPC3
HECA
PICART1
CACNA1D
CUTC
ZNF155
GSTM5
ABCA5
VANGL2
GH2
HTR2B
FOXJ1
DGCR8
KLK12
ZNRF3
PLK2
ZBTB7A
APTX
PRKRA
KCNA4
ABCB8
TTLL3
SENP8
FRMD7
LOC105379194
CREBL2
GGNBP2
RIC3
SENP1
KMT5A
MYH10
LIPG
BPI
HBD
OCIAD2
ADRA2C
ANKH
TTC8
LCA5
RBBP9
NSMCE3
MT1E
DIO3
OMA1
AKAP8
L2HGDH
ARMC5
KPNB1
ARL6IP5
BMP8B
CHMP2B
CSRP3
AP3D1
ZBTB38
COL13A1
DDX18
CFHR3
DNAJB6
ILF3-DT
GGA1
SH3TC1
NOP9
PSMB10
ONECUT1
SIMC1
IGHV4-38-2
CAP1
LILRB1
KPNA1
ZPR1
HIF3A
RAB18
KIF6
CTPS2
INTS13
DHX30
CNMD
C1QTNF8
ADORA2B
LRPPRC
DISP1
DHTKD1
BHMT
STXBP2
ZNF408
TALDO1
ZNF281
CENPS
RAPGEF3
CUL7
TEAD1
COL15A1
RYK
GJB5
IRX1
ADRA1B
PPFIBP1
ETS1-AS1
FAAP24
RNLS
IL18RAP
HPS4
NUF2
FARSB
FGR
SPAM1
PYGO2
TRIB2
DERL1
PSME3
TGM3
COL9A2
DDX21
CRHR2
NRARP
SLC20A1
CLEC2A
THRIL
ATP6V1H
MTMR3
HOXC9
CS
PSMD4
COL12A1
STXBP4
USP36
AP1S2
TPRKB
LAGE3
SPATA7
STK3
KIR2DS4
SLC16A8
FXYD1
FAM13A
CT69
MIR379
SEC24D
GNS
IFT140
SGO2
IL5RA
ANGPTL2
NPAS3
VLDLR
DGKH
NAA50
C4orf46
GAGE7
TTPA
FBL
PRMT6
PIP5K1A
HMOX2
RNF31
TARS
LIPF
SLC9A2
RFX2
PHIP
SBF2
POLR1A
FPR2
MEPE
MNS16A
DYRK2
ADCY5
APPBP2
ARHGAP1
ALOXE3
CTNNAL1
TNPO3
HTR1D
CAPN3
KRT83
GYPB
NOL3
EIF3E
PNKP
FOSB
IFNA13
TCAF2
INPP5K
ANXA6
CORO1B
BOD1L1
SLC6A14
CCNF
EME1
MIR574
HPC1
PPP1R9A
COQ2
CCDC40
DNAAF2
MIR513A1
VPS13C
FAM91A1
ZNF385D
FAM210A
LACC1
DBI
TRPA1
RASGRF1
TNFAIP6
CPNE7
PPP5C
CYP2R1
MASP2
TSPAN4
KLF8
LCT
NRIR
CLDN23
MIR614
MDH1
A4GALT
RFXANK
MYH14
NPBWR1
ANAPC4
NDUFS1
ARNTL2
TDRD1
CASP14
LY6K
FPR1
EPHA10
OPN4
TOX
SESN2
ATG3
QSOX2
BCAT1
RLN1
ADCY6
GNG8
SNRPB2
MORC1
SCN4B
SRRM4
NEURL1
DLX5
USF3
GDF10
PCAT19
SLC9A3
PLOD2
MARK3
ATG4B
CHSY1
AMIGO2
MAPK8IP2
MED14
KHDRBS3
SOX8
DSC1
UROS
SUN2
MMP19
ZMYND11
PPFIBP2
MRGBP
SS18L1
SDF4
LAS1L
STK32C
PEX10
RDH8
AP4M1
DNAH7
AGBL1
MFRP
SLC45A1
MCM9
GTF2H2
ANKRD28
RFC5
MIR652
AANAT
PLAGL2
NPPC
CETN2
NRF1
VMP1
CD244
FUT1
COCH
FCRL4
AKAP4
YTHDC2
ANP32D
NEDD8
KIAA1671
KLHL20
HINT1
SQLE
DYNC2H1
CARD9
MMD
SLC1A2
SLC25A19
AP1B1
KLHL7
DEFB103B
LSM2
ARL4C
UBE4A
POU2F2
DDX20
RPS15A
KCNA3
CYP3A43
TRDMT1
IL36A
VKORC1
SLC31A1
VIL1
OGA
IFITM3
LIMD2
IVNS1ABP
AQP9
SLC44A1
CCNC
LILRB2
CYREN
RRP9
CD1C
TRIM13
NUCB2
UBAP1
EPN1
NECTIN2
TNFAIP8
MIR135A2
DHX32
CKM
IL20
EIF5B
ARRDC3
SEMA4F
HBZ
COX6C
SPART
GYS2
DHDDS
RP1
RSPH4A
WDR73
MAGEE2
SAMMSON
STOM
ALAS1
TSR1
ALG13
THRSP
RNF7
GTF2A1
MAGI2
SGCE
MIR1281
ST8SIA4
PTGFR
ATP6V0A2
ATAD5
LRRC4C
TMSB10
FCN2
MIR940
EIF3A
DDT
TBC1D25
PRRX1
EZH1
GALNT14
PVALB
UGT1A3
SKAP2
PDZD4
TBL1X
LRRFIP1
VPS72
SAPCD2
POLR3B
SETD3
NUDT5
DNAJC5
ZC3H13
LOC110485084
LOC110485085
U2AF1L4
MT-TG
LRPAP1
CCL1
RPS4Y1
GPC5
CALML5
SMARCD2
ADH7
FSTL1
MYOF
MIR1246
CD1B
PNPLA2
HLA-E
ARHGEF7
LEMD1
HECTD4
LIMK2
ATG9B
PLAAT4
PTPRZ1
C7
SYT2
HPS5
FAM72D
ZNF232
TFDP3
DDO
BAIAP2
TAS2R38
BMPER
NENF
PIP5K1C
RNF26
ACTR3
MYO9A
SETD5
RRP36
TUBA1C
SLC2A5
SLCO4A1
GRK7
FGF12
ARHGEF16
KRT73
ZNF569
ADAMTS12
USP17L2
HOXB6
LOC110408762
SCGB3A1
ADAMTS17
CT75
KCNE2
GABBR1
MIR448
SLC1A1
COL4A3BP
GPN1
TUSC1
MIR194-2
SCAT1
DHX38
FOXRED1
PEX16
PRR12
DTX3L
AATF
TEF
SLC6A5
TREML1
GPC2
TFAP2D
DNAJC24
MOSPD1
ZCCHC14
KDF1
MIR382
SEMG1
ZNF442
SERPINA5
LOC110599580
PARVA
SOHLH2
MT-TK
AP3B1
C3orf35
THADA
SCHIP1
GOLGA3
TRIM44
GRM3
CARD8
HEMGN
FGFRL1
LARS
XCL1
ARF6
PDF
CAMSAP2
ENPP3
FOXL1
ATP1B1
ATG4C
MEGF8
KDM6B
SHMT2
SMURF2
CHRM2
ASMT
GABARAPL2
BRINP3
FERD3L
AHSA2P
DYNC1I2
TRERF1
CCNB1IP1
ANP32C
SSX6P
UQCRC2
TSC22D4
CIRBP
LTBR
MMP21
PDE4DIP
ALS2CL
NAALADL2
TRPM4
SIPA1L1
CHST8
GDAP1L1
AMTN
TMEM125
CTNNBL1
CYBRD1
MIR595
CT45B1P
RCC2
CEBPZ
ECHS1
SKIL
MICAL2
GIPC1
FERMT2
SUV39H2
RAB5C
SH2D3A
KHSRP
STARD3
CCDC54
SIGLEC5
KIF2C
TRAPPC9
CLMP
USP42
VIRMA
PUM1
TDG
IL4I1
ADAMTS5
THAP1
CLEC11A
MTHFD2
RAPGEF1
KCNA10
CALB1
ZNF350
HSD17B10
CYB5R4
FEM1C
EDRF1
KRTAP10-8
MARVELD1
ANKLE1
TNFSF14
ADAM23
LOC111188163
ASAH2
TDRD6
NUP93
VAC14
XYLT2
PCDH19
SYN3
CLN8
VSX2
DNAI2
CDHR1
ADAM7
OPN1LW
PRSS56
KHDC3L
PCARE
ABALON
MT-TA
LINC01324
ENSG00000269604
AGMX2
CELIAC2
CELIAC5
CHDM
ANC
CELIAC10
CELIAC11
CELIAC12
CELIAC13
CELIAC6
CELIAC7
CELIAC8
CELIAC9
WM1
WM2
HILPDA
GLYAT
FAM83B
ATAT1
PLA2R1
XAGE5
ULBP2
CYP26A1
NFASC
UCHL3
MIR103B2
DDX11
HLX
ZNF295-AS1
NFIA
MSH5
RPL37
DNAJB8
BICD2
NUDT16L1
STRN
ROBO4
PRG4
SPARCL1
SHC2
RSPH3
MEAF6
ITCH
LMAN1
IFIT3
ACTN2
RPN2
PNLIPRP1
NIP7
CPQ
NBR1
UBE2D2
RGL1
RNF182
PCDHB15
MAMDC4
MTMR8
RAE1
PPP1R14C
FLOT1
SYNM
CSRNP3
WDR88
TCERG1L
LETM1
BMF
CPSF2
CKMT1B
TP53INP1
NCEH1
C1orf109
LMLN
DIAPH3
LINC00319
COX15
ATG4A
PTPN2
SLC15A1
STRAP
ZMYM4
ZNF655
FLOT2
CD101
KCNJ3
CCL24
NPRL3
COQ8B
RTEL1-TNFRSF6B
SMC2
RALY
DPYS
NXF2B
ABCG1
EFNA5
EBI3
SPRY1
SPANXN4
ZNF280B
APH1B
UBE2K
NDUFA10
MELTF
FARP1
RPS16
PYGL
ARFGAP1
GJD4
ZNF25
EXOC3L1
DNAH3
MFSD9
ZNF432
ACTL9
WDR48
TCL6
GGTLC3
ITSN2
TENM3
FAM20C
CHPT1
CIB2
ADAMTS6
CORO1A
MTMR14
NFXL1
RPL23A
DUSP10
H1F0
MAST2
CHD3
MIR421
ADAMTS8
ZMAT3
IL18BP
SPANXN1
KIF1A
TIPARP
UBE2N
CSMD1
FGF14
NPR1
KDM4B
EIF5
BLOC1S3
EPB41L2
CMIP
CHRNG
EHHADH
PTBP2
IFRD1
CDKAL1
PLA2G1B
SIRT5
CYP4V2
LUADT1
PSPN
EN1
COG3
PIP4K2B
MINDY3
SSRP1
EPHA6
SEC11A
DCLRE1B
RUBCN
ELOVL5
CPVL
SIGLEC7
PTPN9
NUBP2
RGS17
CBSL
RNF168
NUPR2
BHLHB9
DCUN1D1
EIF4H
PNKD
RGS1
TUT1
MEP1B
UBE2B
SNRPA
KIAA1217
MAGI3
ROPN1
EMX2
UTRN
TRAF5
MRPL23
DHRS2
NHEJ1
DCAF7
MIR455
LNX1
NRG4
TTLL5
PXK
CLCA4
UBTF
MAN2A1
RSL1D1
LIN9
NCKIPSD
ATRIP
F11R
FA2H
NHLH1
PYCR1
ACACB
RHCE
MAML1
DTNBP1
SLC24A5
HBE1
TMPRSS11D
SAA4
FRMPD1
FRA7G
NRGN
CALU
IMPG1
POTEF
LINC00582
INKA2-AS1
TDGF1P1
ANKRD20A21P
LINC02046
CYP17A1-AS1
ZW10
EMP1
PDZD2
MAP3K11
MYO1H
CPD
RPL22
GAR1
PIP4K2A
KDM4A
FAT1
GIT1
PRPH
UNC119
TWNK
KDM2B
EN2
MRPS30
PFAS
MYNN
EMG1
USP21
PTPRB
PTPN7
MS4A2
C2
MAGOHB
JMJD6
JADE3
IFNA21
MUC15
PDE3B
OR51E2
WEE2
SLC25A6
ODF4
GCSAM
LTB4R
LIPA
ADRA2B
GMPPB
UBQLN2
SP7
ZP3
HRK
MTNR1A
KLF11
MIR92B
HMGN5
GLG1
PPAT
YTHDF1
PSMD14
DUSP19
ATP6V0A4
FLVCR2
CALCRL
MAFK
INTS5
SHARPIN
FARSA
ZRSR2
FOXR2
CHAC1
CD93
CLIP2
ARHGEF5
CT66
UBA2
PPP2R5E
WWP1
SPEG
IRGM
BRCATA
OMP
CLTCL1
SELPLG
MIB2
ZG16B
CDH7
ANKRD26
ADAD1
IRAK3
FBP2
TNNT1
HBG1
SELENON
NPCDR1
PLD3
MAFG
ELL2
DOCK7
SGTA
RPS5
CCL8
PI16
CADPS
CDCA7L
TBC1D24
CCT5
RPL7A
PRB4
TBX4
GPS2
TNPO1
FNIP1
GLRX
FAM57A
SLC5A6
SLC12A4
TRIM22
COPS6
RCHY1
RFX6
SLC30A4
SNRPD1
KIF26B
ISCU
MED27
GOT2
COX10
TPSAB1
BHLHE40
PACRG
ZNF292
ANAPC1
ACTR2
MYCT1
TULP2
CADM3
MASP1
LRRTM2
LOC101929386
KLF1
NT5C3A
IL36RN
ISCA2
TXNDC16
LOC108783649
IARS
NCBP1
NEBL
BAG2
CEP192
PCYT1A
ANAPC2
NOP56
VPS18
SLAMF6
LOC100130476
RPRD1A
DMKN
NAA25
SUSD3
UQCC1
DOP1A
SMARCAD1
TUBE1
PHF10
VEZT
VSIR
TTC9
CGAS
MIIP
PSMC3IP
BSCL2
SAR1A
PTGES3
EPPIN
RNF115
SDR9C7
GORASP1
MIR484
EIF2B2
DISC1
RSPH9
LARP7
DLD
RFC2
NALCN
KCNK4
WTIP
HBB-LCR
TXNRD3
DMRT3
PANK4
SNRPD3
LNCARSR
BTBD9
EXOSC10
ADH4
MIR208A
PLXND1
KCTD3
CAMK1G
AFF4
DNAJC27
MAN1B1
SLC27A4
BCAP31
DNPH1
GZMA
NEK10
TAFA4
LIMS1
KLF12
PATE1
KLC3
HIVEP3
CDC42BPB
NKX2-2
CFHR2
NPS
FAM30A
PGAM2
TEX101
PDE6C
PEX3
STX11
CLN5
RFT1
G3BP1
SPR
GLUD2
ZFHX4
RN7SL1
TCF20
PAGE5
CLEC16A
WWC1
OPRL1
BRAT1
FCGRT
KLC1
HCN1
USP54
FAM110B
HMGB3
TENT5D
GMPS
KIF22
PCID2
AHNAK2
CDC34
ACSL6
APIP
FRMD3
AHDC1
PCSK5
RIPK3
DNAJB11
SETMAR
H2BFS
VASP
ENTPD5
CDS1
HLA-DMB
ROMO1
PDE7A
SMNDC1
TSEN54
FCGR2C
ANGPTL8
ZSWIM6
SNAP25
LINGO1
MAGEL2
DZIP1L
SEPT14
IL1RL1
UCN
PRKCSH
INO80
P4HA2
YME1L1
PITPNM3
SPATA18
RPL27A
NOP16
NASP
SAP30
EPPK1
PPP2R5B
SPAG5
EIF2B4
DND1
NAB1
DNAJC7
RUVBL2
LST1
DDX59
SALL3
PRICKLE3
MAT2A
CASC21
ANGPTL6
GLRX3
DHPS
KCTD12
LINC01705
KIR3DL2
TBR1
MAGED4B
MMP20
PACS1
PIGN
PRAM1
DLX6-AS1
CRADD
VPS52
BMP2K
MIR520G
ADCY4
CDK5RAP2
HIST1H2AC
CBX5
PDP1
NEK9
MNAT1
MIR509-1
LLGL1
RNF146
COQ8A
TENT5A
HLF
TECR
SNCAIP
WDR81
SNTA1
AP1M1
RUFY1
N4BP2
TMEM206
LRRC47
FTHL17
NFIX
CRLF3
BLID
HOXD11
VARS
ASH2L
BVES
ST8SIA1
NEUROG1
KLF3
IFNA10
IFNA8
SLC1A4
TRIOBP
ARCN1
MIR519D
DAZAP2
MIR4284
SCAT2
SCAT8
PMM2
MAN2B1
XYLT1
PDE6H
KCNV2
CCDC151
CLN6
STOX1
LYPD1
CCDC103
CAMTA2
GGT2
ATXN8OS
DEFA1B
CALML3
GTF2B
ARHGAP24
COPA
LOC107303337
ARHGAP35
CYP3A7
CDC16
SRRT
SYNPO2
RND2
LTB4R2
HOXC13
MASTL
TCEAL1
MYLK3
ME2
SYTL1
CENPE
ESPL1
EEF1G
GRIK1-AS2
P2RY12
GAGE12I
CD3E
DAND5
RGMA
C1QA
SLC12A2
FBXO32
CLEC6A
PDIA4
GRB14
COL23A1
HIPK1
MED17
TRIM31
RIOK1
RASSF8
YEATS4
PDHA2
RPLP0
MIR590
RBMX
SLC6A9
POMT2
PEX13
HPS6
LINC01426
SH3BP4
SPOCD1
CHAF1A
OSBP
GNG3
MUC20
MX2
NPR2
SNRPE
NPC1L1
SOX14
CHST11
EGR3
SHROOM3
NOP14
HLA-F
FCER1A
RPL28
PIEZO2
REC8
NOS1AP
RBMY1A1
COPS2
AHRR
MC3R
OMG
LINC00115
LOC108783645
CHRNA9
SNURF
MIR602
NARS2
EPM2A
GUCA1B
TACO1
BBS7
CFHR4
UVM1
UVM2
PLTP
CTPS1
UBQLN1
SLC44A2
CNOT9
STX2
BHLHE41
GNAT1
DPPA4
FBXW11
GPX7
MID1
MINK1
MPP5
CCL3L1
ELF5
MIR371A
SSR4
UPK1B
HCCS
GABPB1
COPS3
LAMA5-AS1
SGCA
FAM76B
PLEKHH1
CXCL3
EMB
GMPR2
RTRAF
CHD1
POTED
MCF2L
JPH1
ADAM15
ATP5F1A
TNIK
PHF19
ACADVL
FLAD1
SEPT12
LOC107832851
ZNF165
TOB1
PCK2
ACSL3
MIP
NTM
CEP164
PNMA8A
MIR520E
KRT24
GPR150
SHCBP1L
PSMA4
ADHFE1
TMEM161A
CCDC9B
RBM20
HCC
SAFB2
ANKRD17
HAND2
SLC39A13
PRB1
MIR187
WDR45B
QDPR
DNA2
FTMT
PDK4
RBFOX2
BCL2L10
PPM1B
GPT2
DLST
SRM
MICALL1
TIMM8A
HACL1
MIR561
NHLH2
TM4SF1
CCL25
ODF2
CASC18
EEA1
NXF1
GABRB2
GSTA5
SLC23A2
RPL24
PPP2CB
SLURP1
DHDH
KCNA1
FKBP10
KRT76
MKNK2
MIR601
DDOST
PDE4B
PYCR2
NUP210
NNAT
TESK1
FBXL2
GNAZ
RNPEP
NEURL4
CSGALNACT1
ICMT
DMAP1
ASCC3
SLC39A10
DDX43
ZBED3
MYO1C
NCS1
SENP3
TK2
ULK4
ALDH5A1
LRMDA
CARMIL2
MEG8
MYEOV
LOC109433679
IL26
ADRA1D
PRICKLE1
PADI3
ATAD1
SLC39A12
OSBP2
HAO1
ERG28
IPO7
C2orf80
FDFT1
TSPAN1
MIR1207
APOBEC3A
MICOS10-NBL1
FOSL2
FOXF2
IL20RA
EGFL7
BTLA
ZHX2
AJUBA
CES2
CER1
KIFC3
IMPA2
SEC24C
SALL2
LDHC
OLFM2
TBC1D9B
DUSP21
DPPA2
AGPAT2
KEL
RLIM
BRWD1
CYB5A
EIF3I
RASSF6
CCL14
MIR6869
MIR1290
NUDT10
PRICKLE2
S1PR3
PARP14
CEBPD
SLC19A3
GYS1
TAGAP
SLITRK4
GNG13
S100A16
MAP3K2
SEL1L
PARVB
ADD2
ZIC4
FLVCR1
SLC25A46
RNPC3
FAAP20
FBXO8
ZZZ3
FAM131A
C2CD6
HIST1H2AB
IGBP1
UBR1
CYP20A1
UNC5A
COPS8
DNAJA2
CDCA8
HNRNPM
PARP4
HNRNPR
MYRF
POLN
AZU1
MDN1
PDZK1IP1
KCNJ8
ACSBG1
SLC24A1
DNAL1
FKRP
NPHP3
CERKL
MPP4
LRRC6
CLEC1A
C8orf37
BANK1
DNAAF3
SDHAF1
NKX2-6
BBS12
MIR513A2
DALIR
MAFD1
PEE1
MAFD2
MAFD4
MAFD3
MAFD5
MAFD6
MAFD8
MAFD9
EFHC2
NR2C2
IGFALS
KSR1
PPP1R13B
AP2B1
SOAT2
NDUFB8
DNAJC13
P3H4
MYDGF
EPC1
KAT7
FRAT2
KCND2
CRLF1
FAM163A
LRRC17
NBPF11
NBPF26
LINC01013
NBPF19
LINC00887
NOTCH2NLR
HNB1
TSGA10
MIR760
PKNOX1
PAN2
STX12
HOOK1
CST4
OSTC
PCDH20
MROH7
ELOA2
LHFPL6
KIAA0319
HIST1H3E
LARS2
STAB2
AGO1
SPICE1
HIST1H1C
RASSF3
SERPINI1
LIMS2
RPL31
PTBP3
STK19
TMEM54
SCAF1
NDUFA12
PRIMPOL
VNN1
LOC110806262
SLC6A1
ADAM11
CD3EAP
HIST1H3C
MAP4
RETNLB
MIR383
KIF24
NINL
DYNLT1
ARHGAP8
STT3A
NDUFA8
PIGS
NDST3
UGT3A2
COLGALT2
FRMPD2
RNF149
PURG
SETD4
BEND7
C1orf87
ARHGEF38
PLXNC1
PPIL4
GRM7
DCAF17
HIP1R
AK1
ZCCHC8
SCTR
ESCO1
MLLT11
INTU
TNR
RIOK2
RPS3A
EIF2S2
NLRC4
CA6
DUOXA2
CASC23
CASC6
MYO18A
S100A10
EDIL3
EDC3
SEPT5
PFDN1
CCNI
AGTPBP1
TFEC
TRAPPC12
FAM83F
WBP4
RPAP1
CCDC93
PTRH2
C4BPA
GIGYF2
CEP170
IDE
UBN1
DGAT1
ALG1
ABCD3
GEMIN2
SLC39A3
PSMB7
PLEK
PPP1R14A
ATP5F1E
ZNF367
PNPT1
TNFAIP8L2
NINJ1
MED15
IRGC
MBD3
ARHGEF3
PRKAG3
GIT2
ADK
ACSL1
SEC63
SUPT20H
SLC28A1
C2CD3
POLR3A
CYS1
WASHC4
CMC4
TRAPPC10
SEMA4G
TBCK
WDR4
GPR34
LACRT
ATP5PO
H3F3C
PRIM1
CREG1
BRIX1
MIR19B2
DUSP9
CST7
SLC17A6
OXSM
HTR3C
IGSF21
ARHGEF10L
ZNF646
PRRT1
RELCH
TMEM14A
PDCD6IP
UGT8
AKAP2
ZNF142
CCDC12
MAP7D3
ECD
GFM1
PLAAT3
MIR613
AMT
HRH3
DCDC2
UBAC2
ERLIN2
BMS1
ZNF276
CDH6
IFNA4
RALGAPA1
LFNG
RCC1
RAB3GAP1
CYP2A13
HYAL3
ALDH18A1
PLEKHM1
PSMD12
SERPINI2
SESN1
PCBP4
DCAF8
SLC10A1
NDUFB11
SUCLG2
SIGLEC12
FOXE3
ARMS2
S100A3
COX6B2
BRWD3
SLC8A3
ZNF22
RASL10B
TAS2R13
ZNHIT2
NOA1
TRAPPC8
ERICH1
ETAA1
LAD1
NUP188
CPB1
ST3GAL2
NSMAF
FAM107B
VRK2
UBR2
PRM1
MIR409
SLC39A14
CBX3
KRT2
ZNF510
TAOK1
ERAL1
ZNF146
CKAP4
CDK10
RABL6
PCGF2
LINC01128
MAP3K4
RIN1
NUDC
YTHDF2
MED23
CBR4
ARL3
VAMP1
TBCD
PHF1
CLPX
SASS6
SNAP23
SHANK3
NPSR1
P2RY1
GGCX
MOGS
RAMP2
SHPRH
TNNI2
VPS11
EP400
AP2A1
PAFAH1B3
AVPR1A
CD72
LINC01587
NBPF5P
FGD5-AS1
NHEG1
MYCNUT
ENSG00000259342
GRID2
ABCB10
GGA3
PDZRN4
PUS10
INTS14
SMOC2
PKIA
TBC1D10A
DNAH12
TAT
TCTA
FGF11
GAS2
MUC5B-AS1
PTGDR2
REEP6
IGES
PTGIR
ST5
EPC2
IRAK2
KIF3A
THEM4
HGS
ANP32A
MANEAL
ESRG
PIP5K1B
CLCN3
GPLD1
CBR3
PSMA3
TLN1
MANF
NDUFV2
FAAP100
PKIB
MIR654
USP16
OTUD5
RPL36
SORD
RBMS3
LARGE2
SAP130
GJA8
IFT43
RPS6KC1
SLC2A4RG
FLACC1
IFIT1
HES2
ATP2B1
SPACA7
AP2S1
APLP2
PMPCA
ARHGEF18
ATL1
DCTN4
SNX27
WDHD1
EIF6
MZF1
TRPV2
SON
AGFG1
MIR542
ZNF154
SLAMF7
GIP
ACTR3B
CYFIP2
HAS3
ING5
CBX7
DHODH
GC11M005419
TMPRSS9
VASH2
TSN
ZNF638
ZNF687
UBE3C
RGN
LPAR4
AHCTF1
SERPINA4
TREH
ACAD9
IDH3B
TMEM98
WDR19
CELA3B
FBXL17
EGFL6
PROZ
CNOT1
ADPRH
FBLN2
ASRGL1
MIR638
GINS2
SRPK1
TRA2B
APOL2
SOX6
APH1A
ST7L
MOB1A
CST1
ENSG00000283706
UBE2D3
CCRL2
CCL23
S1PR2
WNK4
LRMP
GML
FBXO7
GJC2
DSCAM
PRDM6
EXOSC5
NACC2
RPN1
INPP5J
RPH3A
PGAM4
CASTOR3
PAQR3
SH3BP5
PRX
GNPTG
CENPV
ITPRID2
ITGA11
NDUFS8
GIPR
STX16
ATP2C2
RSAD2
RAET1G
SIGLEC1
KIF18A
GATM
RPLP0P2
LINC01512
SMS
HIST1H4I
GMDS
TUFM
ATP5IF1
FCAR
DOCK3
NDUFB3
HYLS1
PPP2R5C
HIST1H2AA
NR1D1
PAK5
PGM3
NEU2
DNAAF4
MT-TP
MPIG6B
TNNT3
ATF6B
GNA14
MPP2
SLC30A10
HBS1L
CYP7B1
EIF4G2
F2RL2
TRIP10
FXR2
TAGLN2
GPR55
ZNF652
DNMT3L
CERS4
F13B
BARX2
BARX1
LMO4
COX4I1
CEP250
NRXN2
CHML
FHL3
LOXL3
RPP38
INO80D
VAMP3
BUB1B-PAK6
HSP90AA2P
LOC111255642
IL17RB
SDCBP2
TRAF3IP3
ELMO2
SMARCA5
BAIAP2L1
LHX4
YIPF3
RAMP1
MIR629
EDA2R
COP1
HIST1H4E
A1BG
LILRB3
POC5
N4BP2L1
TAC3
PHOX2A
SLC34A3
PTER
LOC100506098
SYNJ2
EPS15
ENTPD1
CFC1
ESRP1
TBL2
EME2
ACVR1C
COPG2
PTP4A2
VASH1
AADAC
APBB1
LAPTM5
SEMA4B
TCEA1
TRIM23
RCN2
UNC45B
ZDHHC7
ZNHIT1
NAGPA
ELMOD2
FYTTD1
MZB1
SEZ6L
PRPF38B
CDK17
CMPK1
ASAP2
G6PC3
DLGAP3
SLITRK3
TMEM79
MTX1
MARK1
ARIH1
MIR874
LRIG3
GRHL1
LARP4
CDCA2
HIST1H2AI
ZFPM2-AS1
HTR4
NDUFA4
RBM39
BCCIP
DAP
GABBR2
PSMB11
XCR1
CAMK1
MDS2
SLC6A19
SLC27A1
VPS33A
DLX1
ORC2
STX5
CORO2B
PANX2
EML2
IQUB
YY2
ZSCAN16
CFAP77
MIR485
CDCA7
HIST1H2AG
CNOT2
PIEZO1
SH3PXD2B
UBL4A
LARGE1
NMT1
RPL4
MIR490
OAS3
POLR2B
TLK1
PRPF40A
FAM72A
SNHG4
RASSF10
SYCP3
MUC19
FBXO31
NSDHL
GAP43
MRRF
P3H1
GABRR3
STAG3L2
IGF2BP2-AS1
HOXA-AS3
FAS-AS1
LINC01511
NFKBIL1
UST
SH3BP1
MMS22L
MYH2
EPB42
DRAM2
CEP19
SUGP1
SLIT3
ERGIC1
CDH8
BACE2
PRB2
USP39
MIR1271
DNMBP
ATG14
MIR203B
CDK5R1
ACP2
MOS
DNALI1
NDUFA3
PEX5L
JAKMIP2
SSNA1
HIST1H2BM
LMF2
DSEL
AMER2
TTLL10
GFRAL
TMEM140
GMCL2
ZFX
TTC7A
ARMCX1
WDR26
KAT8
MIR410
DBF4
OR51E1
PLCD3
ARMCX3
PPP2R5A
CBR1
PADI2
CYP26B1
ABHD5
MR1
RAB3D
MMUT
AFG1L
SMG6
SYNJ1
SLC4A4
IL31RA
SNX5
PLB1
INAVA
LINC01503
SYCE1
MAGI1
BRPF1
OXER1
POTEE
MAP3K10
GADD45GIP1
NDUFC2
SCO1
MTMR2
OSGEP
COX8A
NDUFAF5
SMIM10L2A
GLCE
ASAP1
NFKBIB
MIR647
EFR3A
UBIAD1
UCK2
NUP205
RPL9
RAB38
TMED1
ATP6V0B
AMDHD2
PBX4
ISLR
TMTC4
LONRF3
GIMAP1
ZNF624
FASTKD3
NPBWR2
BPIFB2
PXDC1
ZNF572
CATSPERE
IFN1@
NLGN3
SERPINA12
POPDC3
LSS
GLIS2
GGN
NUDT19
DNAH2
ATP11B
BLVRB
CDK2AP2
CASC4P1
CT45A11P
LOC727838
HSD17B6
CDCA3
IRF9
PPP4R3A
MIR520H
PIKFYVE
COASY
TRPM6
STMN2
PRSS23
MIR612
CHD2
BNC2
COX7A2L
ADAMTS9
TFCP2
PIK3AP1
NUSAP1
LINC00328
RSPO3
SLC7A14
SERPINB9
ELMO1
PDE8B
POF1B
TENT4A
CFAP45
PPM1G
DAD1
RAB10
PANX1
TEC
CHCHD2
DEFA5
COPS4
CDV3
PAGE1
KCNIP4
WDR43
NEIL2
PIGO
P2RY14
KCNT2
ZNF436
GPR45
NLRP14
ZDHHC4
APOC4
OR1N1
TOMM40L
TMEM39A
DMRTA1
ZNF560
OR12D3
ADGRF4
SPATA21
SLC25A51
ZNF438
ZNF540
PRRG1
DAW1
ZBTB8B
STPG1
ITPRID1
UBE2F
DSCC1
PLIN1
GCSH
BCKDHB
BSND
MBNL3
FAM161A
ZC2HC1C
ST6GALNAC2
HRG
ODF3
CBLC
CSNK1G3
EIF3F
NKD2
RNF41
MRTFB
TSPYL1
NDUFAF3
SEC23IP
CARMIL1
PAM16
UTP14A
EIF1AX
DNAH11
MEOX2
SLC35B2
MIR298
CSDE1
MSRB3
GPS1
SUDS3
ARPC2
NDUFS7
ASCC2
MIR153-1
METAP1
DGKA
EZHIP
COL24A1
SLC4A1AP
RGS19
GBX2
SERPINA10
PRMT3
RTN1
MYRIP
HIST2H3D
RPL17
MYL2
MPDZ
ST3GAL5
SARS
PHKA2
GTF2H4
MCF2
PHACTR1
FGFR1OP2
EMC1
PIDD1
GATA3-AS1
BTG3
ATP1A2
NEU3
KDM2A
BACE1
IYD
GLMN
MIR493
SLC2A10
ECI1
PIGW
KPNA3
AMOTL1
FAM172A
KCNJ15
KCNB2
PARP8
SYT3
KCNH4
SORCS1
ZNF75A
CLSTN3
ZNF43
ZNF480
RNPEPL1
CD300E
SPNS3
ZNF546
PQLC1
NLRP9
JAKMIP3
CPO
SLC26A10
WDR53
RTP1
MAP7D2
ANKRD29
TSPEAR
WDR49
ZSCAN5A
ERI2
ABHD12B
ANKEF1
TRIML1
ZNF541
MS4A5
OR1E2
OTOGL
C12orf76
EFCAB13
PDILT
C5orf34
VSTM4
TMEM164
FAM217B
HEATR9
VRTN
PLPPR2
C4orf50
KRTAP20-1
KRTAP21-1
GSDMA
HNRNPUL1
RPL21
XRN2
MSTO1
FUCA2
CAPNS1
ARL2
PFDN6
BICRA
PDE6G
ARL6
LMBRD1
BBS5
SP140
OPN1MW
HIST2H3PS2
LINC02577
TGCT1
LOC106707172
AKAP10
ABCE1
FOXK1
PRRC2C
DCAKD
DTNA
HSD17B11
OVOL2
PNOC
LINC00593
USP5
CAPN5
CPT1B
ROBO3
HM13
IGHG3
KIFC1
B3GNT6
DLG4
OTOA
NUP153
KIR2DL4
HMGN2
OBSL1
TMEM106B
ADAM33
VSIG4
PRKX
FBLIM1
NKD1
MIR532
SLC35F2
TEAD4
HCN4
MFSD8
NYX
REM1
FEZF2
ELOA3B
BCRP3
CHIAP2
BMS1P20
LINC00635
UNQ6494
PLAC9P1
PRKCZ-AS1
ENSG00000256343
ENSG00000269652
LINC01969
ENSG00000256694
ENSG00000232581
LOC105371114
MED13
SRRM1P1
INPP1
STAB1
CAMKMT
MIR8085
VHLL
MIR1247
WWP2
LIPH
BAIAP3
MIR103B1
TPK1
SLC25A20
YARS
DDAH2
MTO1
PEX11B
ASGR1
ACOT13
CLDN9
SNORD116-1
EPB41L1
ICAM3
ZFPM1
RIMS2
TCERG1
POLDIP2
CHCHD3
ERO1A
CCT3
CETN3
ERLEC1
CNTN2
CDSN
CD3G
TMED10
EPB41L5
LTB
CACNA2D1
FEZ1
ITIH3
GALNT6
AKR7A2
PCDH11Y
NPTX1
CHRNB2
CDAN1
DCLRE1A
MYO15A
SPIRE2
R3HCC1
IFNL4
LINC01527
TRPM2
SEC14L2
FDXR
CLASP2
SRGAP2
TDRD3
APOM
POLR3K
FKBPL
ZNF230
MGA
CALR3
RNF11
HMGCL
ESPN
CMAS
NOMO1
BCKDK
ACAA1
KIR2DL1
XAB2
SERTAD3
USP24
DLX2
GABRA5
MECR
SLC22A12
NTNG1
POC1B
FRRS1L
FAM135A
TMEM30B
PET100
KCNQ1DN
RPS24P1
MROS
DYNLL1
CEP89
KIF5A
PMP2
RAB28
MADCAM1
MDGA1
EBF2
KLRC4
KIZ
TMC4
ENDOV
IPW
ANO9
LPAR5
NUP85
SLCO6A1
SUPT6H
RPS21
RAD51AP1
ENO3
LINC00663
SLC25A11
SCIN
ADAM2
HIST1H2AD
MAPKAPK5
CAPG
RPL19
GAGE5
C1orf74
SEPT7
MAP4K3
COL5A3
TBCB
EMILIN2
GJA4
PTPRE
UPP1
SEC31A
ARR3
PURB
TJAP1
TTC1
TMEM132D
C19orf33
OCM2
OTX1
SRCAP
BUD23
RAB11A
ASIC1
CREM
CRYGB
CCDC141
C12orf4
MAU2
LINC01847
TRARG1
USO1
FRMD4A
GRIK1
GPRC6A
IL36G
HLA-DRB4
CES3
C3orf52
ENSG00000285976
GAGE2A
GAGE8
NAF1
NOL4
GIMAP6
ST8SIA6
GPX8
SLC22A23
GPD1
RBM28
EXOSC1
RNF113A
SLC4A5
RANBP17
ZNF521
C8orf37-AS1
UNC45A
FOXD3
ACTBL2
PSMB1
TXNL1
ACKR2
IL9R
TRIM71
USP38
SYTL5
NUCKS1
TRPC3
LUZP1
NAA11
GFRA2
GNPAT
FRY
RNMT
HIST1H2AH
CCL15
NPEPPS
MRPS26
CLNK
ZNF215
SULT4A1
UNC93B1
ZNF592
PTPRQ
COL27A1
CCL4L1
SLC23A1
MPC1
CTR9
ITIH2
GAGE6
GAGE4
NPY1R
SLC25A22
WDR36
SLC39A5
SLC9A9
UTP4
SLC12A7
IRX4
MT1F
BASP1
NDUFB9
USP9Y
MYL3
KIF1BP
TANGO2
LINC00461
ANGPTL1
MYO16
THCAT158
QARS
MLKL
NUDT21
TCEA3
JADE1
COMMD3-BMI1
EIF4A3
GABPA
TRIM16
LUC7L
CPSF1
KREMEN1
NIN
SPRR1B
DRG1
SLC43A2
PLXDC1
CDH12
DNAJB12
TUBB2B
ARPC5
SRPK2
RBM4
NEIL1
SYTL4
IFNA5
PPP4R3B
MRVI1
KCNA2
GTF2E2
RHOF
CCL16
AVPR1B
ZC3H7B
POLG2
JARID2
HIVEP2
WRNIP1
SUCLA2
CABLES2
EFNA2
SLC37A2
INS-IGF2
LEFTY1
PPP1R7
WDFY3
POLR2G
PKNOX2
CSRP1
ITGB1BP1
PTAFR
FABP12
GRIK4
JPH3
CERS1
SLC13A5
MEGF10
ALG2
IER3IP1
BBS9
NIPA2
NDUFAF6
RPUSD1
ADGRA3
LINC01140
MIR642A
PWAR1
LINC01505
NSF
PIK3C2G
C6
DDX52
SOX21
ACOX1
RNH1
GABRB1
TRPM1
RIMBP2
SMIM22
CITED4
HDAC11
DGKZ
MEF2D
CLDN14
HERC5
PHKG2
NFATC4
TRMT10C
ECM2
FBN3
SEC61B
B3GNT3
PSMG1
ABHD11
SLC16A5
ILDR1
RRBP1
PRR11
OXA1L
MIR216B
OGDHL
HOXB8
LOC109363676
LMF1
PRRX2
SAMD7
TCEAL7
EEF1D
ADRM1
HOXC6
RAD9A
MAP1LC3C
PRDM13
KATNB1
POU3F2
MEIS2
CDKL1
SLC7A8
ATXN10
TSSK1B
TDP2
SLC25A24
CENPC
PDS5B
SF3B3
KLF9
NOP53
FNBP1
ZNF300
COX6B1
HARS2
MMACHC
TRAPPC2
PNPLA1
ZNF513
SPAG7
THSD7A
LINC00494
LEPROTL1
TMEM174
EEF1E1
RPL23
FRK
ALPK1
TCTN1
PRDM10
DNAJA3
RNASEH2A
RAB8A
COIL
SCAMP3
HNRNPH2
PPP1R16A
MYOCD
PRICKLE4
SGCD
CNGA1
RGR
CPN1
ARSE
STX1B
PEX12
RP9
AP5M1
DRC1
C10orf53
PHETA2
TPRXL
LINC00114
NUTM2E
AIRN
SNORD115-1
MIR759
MT-TV
WTAPP1
LINC01315
MT-TI
MT-TY
LINC01544
LOC646517
FSHMD1A
ENSG00000264272
ATHS
GBD2
GBD3
TAPVR1
SLEB3
ENSG00000203635
HT
DBA2
POROK4
PSC
MGR1
NPCA1
MCOPCB1
MCOPCB2
HSCR5
SPD3
SLEB4
GRD1
POROK5
PEE2
PEE3
PSS
LOC108004545
LOC108178989
LOC111240479
MBNP
PBC2
PBC3
PBC4
PBC5
NAFLD1
LOC106707173
ARMD10
TSG11
SLEB12
SLEB13
SLEB14
SLEB15
SLEB5
SLEB7
SLEB8
GSTT2B
ILF2
MIR365A
CCL28
SMPD2
NOSTRIN
DDX3Y
GRIK5
PDE7B
KLB
JPT1
ADGRF1
B3GNT2
MS4A12
NDUFS6
CHRNA6
SSH1
NCAPH
ADAM28
PTPN4
LOC109621227
CCNQ
ARMC9
HOXB1
SUMO4
CHRNB3
CTF1
EMILIN1
TIMM17A
EIF3B
ATG4D
FDCSP
BRD9
CRYM
MYO5B
RTN3
NDUFA5
HSPBP1
SRP9
SELENOS
CAPRIN2
VAPA
SNAP29
DNAJC3
CA10
FMN1
RAB13
SLC16A2
BRD1
PDC
CTU2
SUCO
LHX4-AS1
MT-TN
TOP3B
PSG9
HES6
SLC27A2
TP53AIP1
GOT1
TTL
UTY
ZWILCH
ZNF93
SLK
GPM6B
OIP5-AS1
C14orf93
KIF21B
ADCYAP1R1
EXOC7
SLC27A3
SYVN1
TFIP11
RPL14
ACADS
FAM92A
USP37
DERPC
BUD13
CDK15
KCNQ4
SLC26A5
CRTAP
XK
RFNG
ZNF214
TMEM244
LBX2-AS1
MIR1293
BGLT3
LSINCT5
MKNK1
CELSR2
FAM124B
RNY4
AOX1
CAMLG
ZNF423
GPR182
GEMIN5
IFNL3
SPIDR
CHST3
RUNDC3B
PRSS55
KIF20A
PBX2
STMN3
PPP2R2C
MARCO
SEC14L1
RNF5
RASD1
SV2A
STX3
CFD
FOLR3
SLC5A4
IGFL3
MGST3
CCT8
DENND2D
CNKSR1
DIP2B
PLXNA2
PI4K2A
ACOT7
PITX3
NSMCE4A
FAM3B
NRBP1
SYMPK
HLA-DQB2
SUOX
PDK3
GABRA3
GTF3A
SLC35F5
MYO1E
ACSS2
CDIPT
ASH1L
PKP4
SIX2
FYCO1
PPP1R15B
SEPT11
ATP5PF
DEPDC1B
GAGE2C
CLEC10A
CAP2
ANKRD36B
DEPTOR
NUP88
KCNK3
SYT1
EIF2B1
ITM2B
LPIN2
MIPEP
HSD3B7
RNF135
HES7
SLC52A2
CTTNBP2
NUDT15
VWA1
OTUD7B
IL22RA1
DIAPH2
TUBGCP4
NFE2
TEAD3
ERAP2
FNIP2
MRPS18A
DAZ1
DNAAF5
PART1
MIR600
CLCN7
GUF1
AP4E1
ERVMER34-1
LINC00950
DLG2
CAPZA1
RAB22A
FOXK2
HTR3B
MIA3
YEATS2
MIR488
LRP12
CBLN4
LAMP3
COL22A1
ITPA
MGST2
SENP2
PYGB
FKBP14
MYL6
SRSF7
HIST3H2A
MYBBP1A
SCUBE2
AS3MT
TMC1
PICSAR
GK
GALE
KIRREL3
RNF19A
DYM
GP2
SERPINB11
ADGRL3
RAPGEF2
NRXN3
NDUFAF4
FAF2
SNRPC
DEDD
CIAPIN1
KCNG1
GRIP1
FARP2
RPL32
ARHGAP27
LCORL
RPLP2
EIF3G
IRF2BP2
SDAD1
ZNF395
AIF1L
FBXO46
AKR1C4
CLDN5
HIST1H2AM
SERPINB10
ARIH2
RCBTB2
GNAO1
DUSP5
PRKAG1
PIAS2
SOSTDC1
ABCA7
NCAPD2
SNX9
SLC9A3R2
NOX5
PPP6R3
RASGRP2
NCOA7
STT3B
GTF2E1
WNK3
ZBTB24
RNASEH2B
COPS7A
WDR62
ASMTL
TADA1
HMGCS2
GPR158
MAGEC3
MAGEB6
C1D
CHRNA2
GRM2
TCIRG1
SNX3
RIPPLY2
DXO
LINC00324
SNHG18
DDN-AS1
VPS35
ANXA13
PHC3
SUGP2
SIN3B
RABEP1
TRIM39
DNAJB4
PRKAB2
ADAMTS2
CRB2
LHFPL5
PWAR5
ITSN1
TTBK2
AHSA1
DAAM2
NXPH1
LXN
CTDSP1
LAG3
UPRT
GID8
CAPN15
RAB12
DNAJA1
AVEN
SPIRE1
CHD9
ZNF512
PPP1R8
CHRM1
SEMA6A
RDH10
MTPAP
PITPNM1
DOK3
TMTC1
ZNF750
SEMA4C
STK31
UBAP2L
FXYD3
HIST1H2AE
HIST2H2AA4
PLOD3
HCRTR1
MFSD2A
MRPL40
RPA4
MIR18B
REPS1
TRIM26
NANS
MLYCD
TRNT1
CENPJ
IMMP2L
LMBR1
C1QTNF3
DNASE1L1
PLEKHG2
TUBA3D
AMY1A
ORAOV1P1
CRAT37
LOC650024
THCAT155
LOC728470
LOC106780825
LOC100506955
LOC101059986
CRCS10
CHORDC1
IQGAP3
PLPP1
CST9
FRA3B
ANKRD12
GLYR1
EIF2S3
SLIT1
EXOC1
ACBD5
SPATA19
RABGAP1L
KLF13
MFNG
IP6K2
CDH19
STAG1
PICK1
KIN
H2AFY2
MIR718
TAF7L
KIFAP3
CEP152
GATAD1
ZFP42
GTF3C2
SNTG1
MGAT3
MIR329-1
HIST1H2AK
GINS1
PSMD1
SLC25A16
TAAR9
FBXO47
STH
HAR1B
ST3GAL6-AS1
MIR1973
UBE2E1
SPG11
ATP10B
TGDS
MAP4K4
CARD16
GMFG
LTC4S
PGLS
PDLIM3
CCDC68
DPH3
MPDU1
NCAPD3
MYO1D
MRPL19
RBMS2
TRPC1
UBE2J2
NOC2L
ACOT9
MXD1
CCT6A
SMG7
LSM14A
ABLIM1
VAMP2
MIR501
ATP6AP1
VPS26A
NT5M
TBCC
NME4
FCRL1
DHX29
PRMT9
NWD1
NSUN5
SSX9P
ANO3
SRXN1
MRPL58
VPS45
PLEKHG6
RPS18
CRMP1
INTS11
VGLL4
GNA15
CPM
CCDC120
FBXL7
KLHL22
HIST1H2AL
PTTG1IP
JPH4
ATP2A1
B4GALT7
DNAJC19
PLEKHG4
RAB3GAP2
ZBTB22
FAM193B
NFU1
IFI6
ECI2
CKAP5
HNRNPA3
MIR543
GCDH
SYN1
NDUFA6
DOCK6
DUOXA1
FAM111A
ESF1
MAZ
HAND1
ZBTB32
SLC39A8
CEACAM19
MAGEB5
CYP21A1P
TOM1
THAP10
BCL2L14
RMND1
SYNCRIP
AFAP1L2
AP2A2
UBXN11
WDR3
GRIA2
RDH5
SARS2
GTDC1
CCDC39
ZNF77
CLLU1
NRON
LINC01104
EIF2A
SLC38A1
PSMC2
HOXD3
EBF3
TXN2
SERTAD1
PSMD6
EYA2
ZFAND1
ZNF346
DCDC1
HAP1
BAZ2A
NGB
IFI35
ATRN
GPSM3
CDYL2
PLEKHA1
ZNF274
ARMC10
VPS51
USP11
LRRC34
SLC6A8
SUCLG1
GJD2
ABCD2
OSTM1
MBTD1
TRUB2
NOMO2
ADAMTS9-AS1
CCDC110
LY6G5B
HLA-DRB6
CDH15
ERH
TNRC6B
CRISP2
LOC112639999
GLOD4
HIST1H2AJ
SLC2A9
NECTIN3
ANKRD30BP2
MAGED4
DHX15
MIR744
TMF1
HSD17B7
GBP1
FAM83C
MEOX1
SCN7A
MAPRE3
SKA2
GPATCH8
APOBEC3H
CDC26
THEM6
RPL8
SAP30L
HS3ST2
GALNT1
DHRS9
CPEB4
USP33
ARHGAP4
CEACAM8
AKR7A3
PLA2G4C
MIR944
UBE3B
FOXN1
CSN3
KRT31
KCTD6
LINC02582
PPP1R3B
DNER
FBXO6
DHX8
AMPD3
CNTFR
BHLHA15
METAP1D
PPP3CC
CLEC1B
TAF2
SNTB2
DMXL2
MORC3
MKLN1
PNPLA4
GON4L
FUNDC1
PPID
PYM1
MIR374B
PDCD2
GPAT3
LILRB4
FBXO28
DFFB
HUS1
GJA3
SOX15
GLRB
GLRA1
TRHR
MLNR
WDTC1
RBM48
CCDC174
CLRN1-AS1
FAM155A
TMEM218
PKMYT1
CYP2F1
EEF1B2
PAG1
NELFB
SAE1
WDR1
RNF214
ANKRD65
CTDSPL
GFPT2
XPR1
STX6
WDR60
STYX
SETD6
ADIRF
NRDC
LOC109504725
GSTK1
INPP4A
NCAM2
DCBLD1
ATP5MG
GLIPR1L2
ATMIN
ARHGEF39
DCTD
DAP3
RAB14
CBX8
UNC93A
SMG1
HOXC8
ARMC8
MIR873
SMARCD3
MATN3
PRDM8
CENPX
PPP1R3D
CCHCR1
RGS3
GDE1
MIR1297
PAICS
U2AF2
DTL
CALCOCO1
NXN
KRR1
EIF4ENIF1
ZGPAT
DHX35
TBC1D5
TUBA3C
PTDSS1
CLTB
EXOSC2
ABCA2
POGLUT1
MRC1
CALCOCO2
REEP3
SLC30A6
ARHGAP18
ATG2B
SUPT16H
LYNX1
CARNMT1
MIR4713HG
BRD8
MIR329-2
PSMD2
XPNPEP3
GRPEL1
COL16A1
NT5DC3
CSRNP1
CLEC3A
PERP
NIPSNAP1
MSH4
TAF4
CST5
CA11
PFDN4
GDPD5
UCKL1
ACOXL
FMNL2
RPS8
PNN
TTF1
INTS6L
UBA5
TAF6
SLC38A4
PITRM1
RBM7
ONECUT2
TONSL
MIR802
CLEC4E
LOC107980440
YARS2
MAFF
TAF13
RAB39B
TRPM5
IFITM5
HYMAI
DIXDC1
LOC106128905
TRUB1
HRC
PCSK1N
HELB
PPP3R1
NPC2
CEP63
NMUR2
BRK1
GLIDR
RERG
PATJ
EPDR1
SLC44A3
PLSCR1
VDAC2
SEPT1
RNF4
TOMM40
DPY30
OSR1
PLEKHO1
BEX3
SLC25A37
ELF2
SSBP4
SEC61G
LENG8
LIME1
TMEM200A
FUT7
PAF1
MIR544A
TUBA8
XRRA1
NNT
PLEK2
ETV3
SLBP
DENND1B
SLX4IP
BTF3
PHLDA3
CLK1
LAT
GPAM
MFAP2
DTX1
FUT9
COX4I2
AP1S1
TPPP
CAMKV
RSL24D1
SFMBT1
TMX3
PAQR8
RRP7A
PHF20L1
ACTL8
POU3F4
VSX1
SLC38A8
HMX2
LINC00937
LINC00689
NALT1
LOC102723342
MARK2
PABPC4
LOC110467515
ERLIN1
SRPX
LNX2
PFKFB2
MTHFS
CAND1
RPL29
ANGPT4
B9D2
PPIP5K1
ALDOC
TLE3
MMP25
CSTF1
PROM2
CLEC4D
CD3D
OPHN1
APLNR
ALG3
KRT75
LOC108228207
GREM2
HLA-DMA
ADAMTSL2
BLOC1S6
POC1A
SLC22A18AS
C11orf21
LINC01233
DIDO1
PDE9A
ISYNA1
SLC22A11
PDIA2
RAET1E
RTN4RL1
ENPP5
ANO2
SNTB1
SENP7
SPATA4
TRIM58
LEPROT
ME1
RPL30
MIR411
TUBD1
CYP26C1
CEP76
RMI2
HNF4G
PIH1D3
MGRN1
C16orf72
NAE1
TAOK3
COX7A2
YOD1
NPM3
DCSTAMP
DNAH14
MIR664A
RBM14
TNS2
GALR2
TLK2
CDK5RAP3
SMCP
DCUN1D5
FIS1
PLCZ1
FRAS1
SPOCK3
ELF4
ALPK2
UBE2M
HCAR1
RNF180
CDK16
ST13
SPTLC2
SLC25A12
FAR1
KIF5C
SNX10
LGI4
ADO
TAAR1
CHSY3
MIR557
MYT1L
CHRDL1
TBL3
REG1B
CDKL2
ZC4H2
WIZ
IGSF11
CCDC33
DUS3L
PARPBP
LINC01488
PARP2
PCDH17
MIR509-3
RPL12
DPYSL3
ARHGEF15
RNF144B
TADA3
TXK
NME3
SEC61A1
ATP8A1
PSMB3
VPS53
YPEL1
UQCRB
HMBOX1
FGL2
CCDC73
ABCB9
CHRNB1
PIGT
GYG2
CPA5
ASIC2
SMOC1
IL17D
KLHL12
BOD1
GNL2
TBX10
SLC15A4
ZNF335
MGAT4B
SLC30A9
UBAC1
LINC01192
ABI3
SIPA1L3
CBX1
TXNDC5
SSBP3
TUBG2
HADH
SLC9A6
PKD2L1
CPA6
CHST14
SLC6A11
ATCAY
KAZALD1
LIPT2
HTN3
BARHL1
ARF4
RPL18A
PPFIA1
SERPINA2
ARHGEF9
B3GALT6
GRM4
PLAA
LAMTOR2
PCOLCE
KYAT1
INSL4
CCDC85C
FLG2
SPAG4
PTPRM
FRS3
HIST2H3A
SH2D4A
NANP
PSG6
ACRV1
LOC285638
TPCN2
HIST2H4B
MAPK4
CCNK
CYP2W1
PRM2
POMT1
CLPB
SLC8A1
MGAT1
GTPBP3
CIDEA
IFT122
SLC35A1
LY9
CHMP2A
PIGF
SOBP
CEP135
HIST1H2BN
STK17B
NMT2
ITPKB
TXLNA
NKX2-3
MBNL1-AS1
NRM
OXCT1
NARS
CYP2C18
SLC6A6
CTDP1
SH3GL3
PHC1
TAF10
DTNB
ELP3
TSNAX
SF1
IL37
SLC41A1
ZNF189
DNAJC9
TUBB8
ASXL3
MIR1275
CPSF6
HIST1H4H
CYP4Z1
HIST1H4F
HIST2H4A
USP46
HSDL2
PSMC3
TET3
SEC62
LOC108961161
LYPLA1
TNFSF18
SCD5
UGGT2
SBSN
TRIM56
SVIL
B4GALT1
PSMD3
SEC16A
LUC7L3
STK26
PPP2R3C
DUSP14
DNAJC2
LOC110117498-PIK3R3
DDAH1
KCNK2
BANF1
SLC7A2
MED25
ARAP1
APBA3
TSEN2
FBXL3
CHPF
MDGA2
NAV1
MTPN
MAP3K15
CD48
MSBP1
LAIR1
ACTL6B
ACADSB
MYBPC1
MYPN
PNPLA8
HPCA
SPATA5
TXNL4A
ATP10A
GIMAP5
SUN1
TAS2R16
RBP5
CMC2
PRR4
ADGRD1
CLRN3
MIR575
LOC100130691
RCC2-AS1
MPHOSPH9
SLC25A26
RANGAP1
PARG
INTS2
MIR1284
MIR1301
MIR299
LSR
ABCC10
SNRPD2
SRSF10
SOCS7
BAGE3
TBRG1
CBX4
CDC42BPA
NAP1L1
RANBP3
CACNA2D3
KIR2DL3
TASP1
TRMT9B
TMEM38B
ASGR2
CNST
MIR34AHG
LINC01854
STAMBP
NDST1
EXOSC3
GBF1
SARDH
APBA2
AP4B1
MRPS7
NKX6-1
GGA2
RND1
APCDD1
ATP9B
AIG1
SMU1
SNX17
LRRC1
HOXC11
HOMEZ
BLOC1S1
TXNL4B
FAM120C
GCFC2
ZNF512B
CGGBP1
HLA-DPB2
HIST1H4C
HIST1H4K
KIR3DL3
NPTN
ZNF283
MYL9
RABGEF1
DGKQ
CRLF2
OMD
SRSF5
FAM83A
TMBIM1
GPATCH1
SLC20A2
XPNPEP1
CHIA
TMEM126A
CCDC28B
MACROD2
TBC1D23
STATH
FCGR1B
PKD1L2
ADGRG4
PAXX
TRAPPC2B
PNMA1
NR2C1
NVL
OSBPL3
PHLDB1
MED10
RGS16
HNRNPH3
LOC108281177
COX17
ADAMTS14
RPIA
SHANK2
PPIH
VSNL1
FDX1
CD200R1
MYSM1
KANK2
APBB2
NAT8L
HSD17B14
TOB2
TBCA
MON2
SAMD10
SPEGNB
LINC01139
B4GALT3
CLIC3
KRT23
TNKS1BP1
MIR592
BMP8A
CTU1
FUNDC2
BAGE2
PIAS4
MED28
HEXIM1
CLEC4A
RGMB
SUPT5H
GNRHR2
MIR650
MIR362
BAAT
NIPAL4
OTUD6B
C15orf48
EIF3L
MRPL20
CNIH4
EXOSC6
LARP4B
HCFC1R1
TBX18
SSBP1
EPYC
SNX1
LAMTOR1
ORC6
HECW2
POU4F3
CLCC1
MT1B
RRS1
TOR1AIP2
TANC1
CDR2L
ATP5PD
ARL17A
LOC108449888
B4GALNT1
STK24
CRTC2
KPNA4
HOXB4
RAB11FIP1
CMTM3
ATP5F1C
MIR505
PDAP1
MLLT6
SHTN1
TENT4B
ANKRD27
SLC38A9
TBC1D3F
KPNA6
PPP1R2
TSFM
FGD4
GLYCTK
KCTD1
SDSL
TTC37
MTMR12
AP5Z1
NSL1
GPR179
AGBL4
TMEM87B
MIR596
MIR658
ZC3HAV1
BRF2
TOM1L1
SHCBP1
NUDT11
FFAR4
BAG5
DCAF6
BCL2L15
CMKLR1
MIR577
HS2ST1
HSPA12A
ZHX3
EGFL8
SERP1
WBP1L
MIR1208
SH3GLB2
FOXN2
ACTR5
IFNA6
IFNA14
IFNA16
IFNA7
MAP3K7CL
MIR23C
LOC102723407
KLRB1
UBE2S
HOXB5
GRIA4
KLF7
PDXP
ARHGAP6
DTX2
TSPAN9
EPS8L3
LPCAT4
IBTK
ZNF354A
TIMM13
CLINT1
SP8
LIN52
FRYL
TMEM106A
PALM3
DOP1B
HERPUD1
STK38L
NR2F6
GSPT1
ZNF143
TNRC6A
RASEF
CDHR2
CERS3
EDARADD
IFT81
TAF11
IFT27
MOBP
TOR3A
ARSI
COA3
COA7
MIR208B
MIR210HG
MBS1
INTS12
RSBN1L
SCN3A
KERA
USH1G
CEND1
AMELX
FICD
DNAJB7
TBATA
SLX1B
KCTD21
SLX1A
LINC00336
DAOA-AS1
LINC00649
LINC00882
NFIA-AS1
ROR1-AS1
LINC01526
IMMTP1
BVR1
TNFAIP1
TAS2R64P
BAGE4
ICE2
GAGE2D
PPP1R11
MGAT2
WHCR
ITGAD
SLC39A11
LOC101929710
TBC1D7
ICAM2
TRIP6
HOXB3
IMP3
CAPRIN1
IRF2BPL
SRRM2
TMEM45B
CCDC34
TLE5
LHX1
CLSTN1
TNP1
VPS37D
DDX27
AMY2A
PHKA1
MTMR1
CSPP1
RGL2
DDHD1
HIGD1A
CLPTM1
SLC6A18
INTS9
SLC9A7
ZNF444
ZGRF1
POTEJ
RPS11
RSU1
SUGT1
CASP8AP2
HIST1H4J
PARD3B
USP4
SFXN4
FAM111B
ALS2
SLC24A4
ATP13A2
ST6GALNAC5
ANKS6
PAPOLG
SNAPIN
RBM12
CNTNAP5
SHISA6
SAMD11
TCP11L1
ENSG00000285053
GOLGA5
TAS1R3
SETD9
CCDC91
KRTCAP2
HCG4
TBC1D2
BCAS4
TMPRSS12
SCAF8
KIAA1211
SPANXN3
SPANXN2
ST8
DUSP2
RCOR1
FAM83D
LTK
LLGL2
HIST1H4D
ZBTB10
IL17C
FNDC5
ZBED1
CLEC4C
FTCD
CA3
CNPY3
GLDN
IFT74
TCFL5
PPP1R17
APOL4
STRC
CCDC122
APOPT1
FDX2
SATB2-AS1
SMIM32
LINC00894
CMM
MHS2
GDA
FOXN3
TET2-AS1
LOC101928739
SNORD132
LOC105373796
LOC101927978
SYTL3
CALML6
MIR3917
GATD3B
MCAT
BAZ2B
ALG12
STXBP5
RILP
VPS54
PITPNM2
TBC1D10B
SURF2
ZNF280D
ZNF17
TICRR
AP5B1
SLF2
CBARP
STK17A
SLC2A12
CLDN12
VWCE
CDR1-AS
PDE2A
BST1
GPRASP1
PRCP
TMX1
ANKZF1
ANKRD22
ABHD8
ZNF404
LY6E-DT
NEK7
RRAD
LHX6
DOLK
PPT2
SOX12
TPPP2
DYNAP
ADGRF2
LBHD1
CYC1
RGS10
AP2M1
SLC14A1
TRIT1
RAB6A
PTCD3
HIST1H4B
NEDD1
HIST1H4L
CERS5
DHX16
TOMM20
ANAPC7
HUNK
INTS3
G0S2
EMCN
PIK3C2B
VGLL3
ZACN
FAM166A
GALR1
MPRIP
XPNPEP2
REEP2
DIP2A
UPF3B
DCP2
PCDH18
VIPAS39
RBM45
NREP
ADGRL2
RER1
ATXN1L
WDR55
PPAN
AKAP17A
ARHGAP17
ATP1B2
PARP3
HSD17B12
SORBS2
FBXO5
TRIM3
LOC110386948
TGS1
ITFG1
KIF13A
JMJD8
KAZN
QRFP
CCDC84
GAREM1
REEP1
DGCR2
CKAP2L
C15orf41
VAX2
NKX3-2
RXYLT1
ODF1
C9
RRAGC
PPP1R14B
NFAT5
POLD2
BYSL
MIR301B
NCK2
ELF1
OTUB1
CPNE3
STK38
IQGAP2
GPAT2
EIF1AD
SCN2B
AQP7
ALG8
AASS
KCNT1
MCHR1
ALG9
CRYGD
CLCNKA
OPTC
HFM1
AGBL5
NLRP5
NLRP6
COX20
DPM2
CABP4
C12orf65
TAAR6
SUGCT
GPR107
C6orf15
TRNP1
NME1-NME2
TMC3
PSORS1C1
LINC00951
LINC00525
POU6F2-AS2
APTR
GULOP
LINC01094
PACERR
PTCPRN
MSRB2
TOR1B
ZDHHC17
CRYGA
SEC14L5
CLEC18A
PSMC1
CYP2J2
IPO5
ANXA10
ZNF608
MIR1258
STK16
CDKL3
ASIC3
PTPMT1
KMT2E
UQCC2
ITPK1
SGSM3
PSRC1
TEX264
ZNF574
MIR4457
ENSG00000269307
DGKI
TAF8
TANC2
NRBP2
AARSD1
ALDH1B1
ATP6V0A1
UAP1
RPL10A
SOCS6
PHF2
TWF1
COPB1
PLAAT1
P2RX3
NDRG3
DPF3
SOX13
KLRD1
ZNF202
KIF12
CRIPAK
SVEP1
UHRF1BP1L
ATP6V1C1
CRIP1
TSPYL5
FBXO9
SPACA3
TMEM50A
DAAM1
EIF4E2
GAL3ST1
SHKBP1
CHTOP
UCHL5
ECT2L
PLCH1
CARD6
FAM126B
FAM193A
RFESD
PCNX1
JTB
SAT2
INHBC
SRRM1
ALKBH5
ZFP91
TARP
MIR548C
SLC18A1
JDP2
TELO2
KRT6C
CHST4
IFT20
ARL13B
SAA2
PRPF19
MOCS2
ZNRF1
FBXO38
REEP4
PALM
VPS13D
VCX
EXOSC7
SLC46A1
ETF1
RPS23
CCNY
FOXJ2
MMS19
PPP2R3A
KCNJ6
DDX24
GPR137
BNC1
PAPSS1
NCR2
TPP2
IL1RL2
CNIH3
SPHKAP
RAPGEF4
TST
AEBP1
USP19
MPPED2
APOBEC1
BCO1
DGCR9
MIR1908
POLR2H
PFDN5
PHETA1
SLC30A2
PFN2
STRN3
TMOD3
FUT5
PGAM5
HACD3
ARPC1B
HIPK3
RMI1
MAL2
TGM7
TRAPPC4
TMEM258
MTSS2
DGKB
ZCCHC12
RPL13A
TAB3
LAMTOR3
IQSEC1
EBNA1BP2
GTF3C4
TRIM59
H1FX
CLUH
MIR539
MIR300
SPTBN4
LRRK1
TWSG1
TMOD2
TSSK2
ALPK3
CHERP
MT1JP
MS
NTSR2
BAG4
MAF1
NOP58
PRDM12
MIR3191
MIR3606
MIR6125
MIR7108
B4GALNT3
IK
HLA-DRB3
IGK
INSIG1
POLR3E
UBE2E3
ATE1
MAT2B
HECTD1
CALM2P1
SAMD4B
ZNF609
GPR148
IPO9
CHCHD6
LONRF1
GYG1
EBP
CRELD1
COG6
SERAC1
LHX8
TUT4
PDE10A
CNDP1
RPE
GPR132
KANSL1
CISD1
XPO4
POMK
MIPOL1
TTBK1
STK32B
ATP2B2
CAMK1D
COPE
MYL12B
CMTM5
TROAP
ANXA2R
MIR153-2
DECR2
C1QTNF4
KIAA1211L
C5orf66
SERF2
CCDC36
DDX11-AS1
LINC01614
TIMM50
CAB39L
ARL6IP6
USP27X
THOP1
ACYP2
MIR939
MIR885
XIRP2
ENSG00000264545
CLIC6
ADGRE2
PSME2
RAB35
UQCRC1
GDI2
ANKS1A
SNRPF
COPG1
PFDN2
RAVER1
FSIP1
LYPD6B
PCK1
CLPP
VARS2
TACR2
GMPPA
PPM1K
DPM3
SH2D2A
CHST5
MBNL2
TSSK4
PAMR1
LAX1
NRK
ZFYVE21
LGSN
SRBD1
CMSS1
ACTR3C
EPB41L4A-AS1
EHD2
CDC42EP3
VWA5A
TBC1D3B
GOLGA2P10
LUARIS
ANGPTL3
AP3B2
NEUROG3
IL1RAPL1
FREM1
TINAG
MYOZ2
DARS
CNOT7
UGT2B4
PCTP
ANAPC10
CNN2
NIT2
MMP28
ESYT1
SCYL2
YTHDC1
KPNA7
DDA1
MIR1915
LOC106728418
NCR3LG1
MIR384
MSBP2
SLC18A3
CACNA2D4
UNC13A
LMOD3
AMN
CACNG5
AMBN
ATOH7
NIPA1
VAX1
DRP2
RAX2
MESP1
BBIP1
SPRN
PET117
PRCD
MICOS13
KRTAP4-5
TMEM273
FAM187A
LINC00305
RNU4ATAC
HAR1A
C21orf62-AS1
LINC00207
LINC00265
LINC00161
LINC00294
LINC00928
LINC00602
LINC00639
LINC00652
LEMD1-AS1
LIMD1-AS1
IL12A-AS1
LINC01521
LINC00893
LINC00898
LINC00940
LINC00562
LINC00605
LINC00674
LINC00865
LHFPL3-AS1
HELLPAR
LINC01446
LINC01115
LINC01126
LINC00302
LINC00884
LINC00927
LINC00606
LINC00622
LINC00691
LINC00842
LINC01007
LINC01106
PARTICL
MT-TM
KIZ-AS1
KMT2E-AS1
LHFPL3-AS2
LINC01949
BABAM2-AS1
LINC01569
LINC00945
LINC00366
MYHAS
LINC01516
LINC01624
LINC01504
LUNAR1
LHX1-DT
LINC02015
LINC01829
LINC01626
LINC00390
LINC02029
MKRN3-AS1
AIC
LOC101926933
LINC01778
LINC01684
ECA1
ENSG00000227365
ENSG00000237370
FAM242A
SCA18
PSORS4
PSORS5
PARK10
IDDM3
IDDM4
IDDM8
EGI
ENSG00000183308
IBD2
IBD5
LINC01902
LINC01764
LINC01780
LINC01825
LINC01677
SCA25
SCA30
PSORS6
PSORS9
MHS4
MHS6
NIDDM2
PARK16
OPA2
IDDM11
IDDM6
DCR
DURS1
DWS
DYT21
DYX3
DYX5
DYX6
DYX8
DYX9
EJM2
FRDA2
DIH1
SCZD1
SCZD10
SCZD2
SCZD3
SCZD6
SCZD7
SCZD8
RP22
RP24
RP29
RP32
RP34
RP6
RP63
SCA9
RSS
PSORS10
PSORS3
PSORS7
PSORS8
PCOS1
NNO1
PDB4
PARK12
MYP10
MYP14
MYP7
MYP8
MYP9
MYMY1
MYMY3
OPA4
OPA6
OPA8
MMVP1
HPE1
IDDM13
IDDM15
IDDM17
IDDM18
IDDM7
CYMD
ENSG00000253102
ENSG00000257181
LCS1
GTS
IBD3
IBD4
IBD6
IBD7
IBD8
IBD9
AUTS1
ALS3
ALS7
CCAL1
CLN9
AD5
AAA1
ASD1
DYX2
AUTS8
WBS2
SCZD5
RLS4
AAT1
ADHD1
WG
VUR
EIG2
EIG3
GRD2
CUP2Q35
DEL1P36
SCZD11
SCZD12
SCZD13
PHOBS
RCM2
RLS1
RLS2
PSNP2
PSNP3
MGR2
MGR3
MGR4
MGR5
MGR6
MGR7
MHS3
NIDDM3
MDD1
MDD2
PAND1
PAND2
PAND3
LPRS
NRCLP2
NRCLP3
NNO3
MMVP3
PTLS
HPE6
HPE8
GER
KTCN2
KTCN3
KTCN4
HFM
HYT1
HYT2
HYT3
HYT4
HYT8
IBD15
IBD18
HSCR8
KAZA1
BMND2
BMND3
BMND4
BMND5
AUTS13
AUTS3
AUTS6
COPD
CILD4
CMM4
AD10
AD6
AD7
AAT2
ADHD2
ADHD3
ADHD4
BULN
AOMS1
ANON1
ASPG1
ASPG2
ASPG3
FL1
EOE1
EOE2
EIG4
EIG5
ENDO1
ENSG00000233708
FECD2
FECD5
FECD7
DIH2
DEL11P13
DEL16P13.3
DEL17P13.1
DEL18P
SCZD14
PVOP1
PVOP2
RLS3
RLS5
RLS6
RLS7
RLS8
PSORS11
MGR12
MGR8
MGR9
MFT2
NIDDM4
LOC108281110
MCI2
PDA1
PARK21
MS2
MS3
MS4
MPD3
LPRS6
LOC107133509
NRCLP4
NRCLP5
NRCLP6
MUHH2
MLSM7
IH
IDDM23
IDDM24
KTCN5
KTCN6
KTCN7
KTCN8
KTWS
KYPSC1
HYPT9
HYT5
HYT6
HYT7
IBD11
IBD12
IBD16
IBD20
IBD21
IBD22
IBD23
IBD24
IBD26
IBD27
HRPT3
HSCR6
HSCR7
HSCR9
KAZA2
KAZA3
BMND10
BMND11
BMND13
BMND14
BMND6
BMND7
BMND8
BMND9
AUTS11
AUTS12
AUTS7
CILD8
CMM7
AD11
AD12
AD13
AD14
AD15
AD16
AD17
AD8
AAA2
AAA3
AAA4
ASPG4
ASRT3
ASRT4
ASRT6
ASRT8
SPGF2
SS3
STUT3
STUT4
VUR5
VUR6
VUR7
VUR4
ZD1
NTMT1
ST6GALNAC3
SLC46A3
ULBP1
S100A13
HIST1H1A
DGKK
KCNB1
CACNA1I
NPR3
IDH3A
BCAT2
POMP
GPAA1
KCNJ9
MTMR6
UBASH3B
P2RX5
NDUFB2
SLC16A9
IFT80
RBP7
CAPN8
ADGRG6
CRB3
TEKT5
METTL4
ADGRL1
PRKRIP1
LTV1
CMAHP
MIR99AHG
OXSR1
RAI14
MBD6
CATSPER3
AARS2
TRIM7
PCMT1
NEURL1B
MRPS30-DT
SIRLNT
GPCPD1
KREMEN2
PF4V1
DNM3
HAGH
MYO10
WBP2
DNAJB9
ATF5
KCNC4
CST2
TTC12
SPOUT1
FERMT3
EIF4G3
CUL9
PSG1
CDC42BPG
RALGAPA2
RPL39
TMEM255B
MIG7
PPP4C
CKMT2
CLDN19
EXTL1
AAAS
TRDN
PRND
KLHL41
ACER3
IPO13
OTULIN
KATNAL2
INSM2
SHE
BPIFA2
C11orf95
RHPN1-AS1
OSBPL5
PDIA6
PDS5A
OSGIN1
MIR1307
OTUD7A
TCP11L2
GPR37
NUP155
KHK
B3GAT3
WARS2
CYP4F3
HERC1
SLC35A3
DLX6
HLA-DOB
RRAGB
ORMDL3
KCNK5
AASDHPPT
KLHL2
TUBGCP6
ADPRHL2
EOGT
PRTG
TCTEX1D2
ZNF589
NXPH4
KRT80
GZF1
LSM8
ZNF544
GPR78
PRH1
DGCR6L
KLHL17
TMEM40
CFAP57
WASHC1
LOXL1-AS1
LOC284454
SPRY4-AS1
ZRANB3
SPATA6
MMP24
PSME1
TAF9
PSMD5
NAPA
SRSF4
MRPS18B
TIMM44
ZC3H11A
LRRC59
PWP1
MRPL41
ELL3
PHF14
TNRC18
JPT2
RFX3-AS1
HAPLN3
AGPAT5
KLHL9
PPIL3
EMILIN3
GSDMC
WDR24
CCSER1
MIR4758
MED4
A4GNT
MIR1260B
TMEM108
CPXCR1
TTC23
GAGE2B
SRSF9
MICU1
SP2
RSRC2
LOC108021846
GAK
CDK19
SF3A3
HNRNPAB
ECHDC1
ALKBH2
MIR660
PIGQ
LIPT1
GLRA3
DPP10
LILRA2
CAPN13
RASGEF1B
SYT12
LRTM1
KCNE4
LIPM
PLEKHD1
LINC01734
LINC01798
LOC642484
LOC107963955
PPP3CB
MCCC1
GPR50
UGP2
OPLAH
KCNK10
CILP
CLPS
AGMAT
THSD1
TUFT1
GLCCI1
G6PC2
FGGY
SETDB2
RCAN3
IGFBPL1
LIN54
TBC1D9
RANGRF
NCLN
ZNF664
COX16
FBXW4
DPCD
CCDC86
COL26A1
COA4
TRMT12
TMEM11
DCHS2
TMEM147
GSAP
TMEM17
KRTCAP3
NSUN5P2
FTH1P3
DPF1
SLC25A21
PHOSPHO1
L3MBTL3
CDIP1
FNDC11
LOC101928923
DAB1
EMP3
CERS6
HOXC10
MIR1228
NFATC3
SRSF11
RAB3IP
LOC108942766
GPD1L
AK5
CRYBA4
AP1S3
KCTD7
BFSP2
ACMSD
GPR15
GPR3
TMTC3
TTC25
HACD1
NOMO3
DRICH1
CTAGE4
PKD1P1
SPO11
POTEH
GAGE12F
GAGE12G
TBC1D3D
ARLNC1
ATP6V0C
RAD1
ARHGAP10
SCARA3
CEACAM4
PRMT8
RNF217
VDAC3
MTCH2
KDM1B
C7orf50
RNASEH1
HCRTR2
EIF2B3
CLCN4
GABRG3
NT5C
DAGLA
FMO2
NLGN2
MOCS1
KCNIP2
ELOVL2
COG5
PREB
KCNMB3
UFM1
SLC26A1
WDR34
FAM126A
UBXN2B
TAF7
SLC25A42
PDZD11
LACTB2
ZNF451
WDR41
ARPP21
TAPBPL
USP40
TECPR2
CABP1
NDUFAF7
ARL4D
TMEM63C
TUBGCP5
TMEM65
FREM3
KHDC1
ABRAXAS2
TRMO
PIMREG
RAB5IF
NSUN5P1
GTF2IP1
MIR1204
SNORD109B
LOC108684022
TRPV5
ZNF169
PCBD2
RFX4
ARL8A
SNTG2
LYPD5
GMEB2
TSC22D2
CCDC97
KIAA0825
TMEM109
APOC1P1
C3orf85
RPL27AP8
LOC102724596
DNMT3AP1
CLK3
GATAD2A
CDK18
HS3ST3A1
USP44
TMBIM6
CYB561D2
ORAI3
ZNF132
RAB1B
NFYB
PLEKHA6
TRMU
RBMS1
MAGEB4
POTEA
POTEC
POTEB
PRAC2
CDC123
POLRMT
INSIG2
PGRMC2
SUB1
STK33
ANXA8
CCNJ
RNR1
VPS41
TOX2
RANBP6
TBC1D22B
PLD5
HINFP
RPUSD4
SNX30
GMCL1
SRSF12
PHLDB3
PSMG4
ZNF492
TMEM212
CLDN25
MFSD14B
FLJ40194
HCG23
MIR297
MRPL42P4
NPM1P5
RPL21P46
VN1R86P
LY75
MICOS10
ATF7
RLF
ENOSF1
GIGYF1
ZNF185
THAP4
FBXO39
USP18
HRNR
HAL
NDEL1
LDLRAP1
CD300A
RGS7
SLC4A10
PDCL
UBE2W
FHOD3
FBXO3
PRSS16
COG1
MND1
TMEM231
ZXDC
FGD6
PLLP
ATXN3L
CECR2
SLC2A14
YIPF6
WDR7
MTERF1
C5orf30
MIR599
LOC111674463
FNTA
MEP1A
MFAP4
COX5B
CRIP2
CHAF1B
PNCK
HP1BP3
DCTPP1
CAVIN2
TEX19
MMEL1
HTR7
MYL4
NEFM
GABRR2
DHX58
HOXA2
CSPG5
MYBPH
NANOS3
ALLC
KLHL14
PMCH
SOHLH1
WRB
ASB10
BTBD16
OCM
CCDC180
ZP4
SRGAP2B
BPESC1
C4B_2
CTAGE3P
SNORD29
FOXD3-AS1
CYP51A1-AS1
TRIM2
RAP2C
CLP1
FNTB
TNK1
PLIN3
MOV10
B3GALT4
POLR2K
RPS25
H2AFV
RBM47
HNRNPUL2
TEX10
KMT5C
WAPL
LOC110351180
SF3A2
ITPKA
TIMD4
ARMCX2
PRSS54
ANKRD30B
TBC1D3C
KLHDC8A
FOXD4L1
PRAMEF1
PWWP3B
LOC108281146
LOC112637025
APOBEC3C
LSAMP
KCNS3
ACAD10
CENPP
ZNF160
GPR160
LRRC23
ACTRT3
C5orf24
ZDHHC12
ZNF708
IER5L
TRBC2
UBBP1
CHRD
FKBP6
PHF11
IFNLR1
BRSK1
TIAL1
EXOC2
SLC36A1
TRA2A
SGMS1
ORM2
CCP110
ITGBL1
NOC3L
L1TD1
ATP5MF
MIR449B
MIR552
ANKRD62P1-PARP4P3
RPLP1
DEFA6
SENP6
AQR
MIER1
KYNU
GRM8
SRR
DNAJC6
DAGLB
RABGGTA
CYB5B
BAZ1A
COG4
FGD3
DOCK9
MAPKBP1
AMMECR1
COQ4
SLC35C1
CEP41
DHX40
MID1IP1
CDH9
TPCN1
ZNF263
TMTC2
BSN
BOLL
TMEM230
FLYWCH1
FYB1
EML3
PABPC5
COA5
SPP2
ZNF503
FNDC1
C18orf54
SMCR8
ZDBF2
PPP1R35
PLPBP
LGALS7B
KNOP1
DEXI
SSTR5-AS1
LINC00514
LINC01538
LOC100294362
LOC101928174
CLNS1A
VAT1
RPL38
FNBP4
PJA2
CEP350
UBXN2A
FKBP15
SLIRP
CAMK2N1
CEP57L1
RMDN2
MIR5100
GTSE1
CRIM1
EFHD1
HORMAD2
HMGXB4
MORC4
PDCD2L
TDRD10
RBM19
BET1
UBL3
LRFN4
MRPL34
SMG9
UTP23
ZNF577
FAM118B
LRRC31
C11orf53
TTC36
ERICH6B
RETREG3
MIR936
SRGN
EIF3C
VIPR2
NMNAT2
DBNL
AP1G1
SNRK
ZNF24
RNPS1
OAZ1
HSPA4L
ACBD3
XPO7
UXT
HEXIM2
STRN4
ATP5PB
MAP3K21
MIR3666
CARD8-AS1
NDFIP1
SPANXN5
LINC01114
NRBF2
SIGLEC9
NADK
ASNA1
CTSV
EPN2
FAM83H
PPME1
RASSF4
PHLDB2
HNRNPA0
HOOK2
AGAP3
PPP6R2
EMC6
NME9
ELOA
TASOR2
MIR515-1
MIR2909
RHAG
COG8
IFT57
GRAMD4
KLC2
RPL36AL
APMAP
PDSS1
ACADL
CRYBB2
LRTOMT
APBA1
SLC7A10
SLC6A15
DONSON
PLEKHM2
RNF25
MON1A
DNAH10
UMODL1
ZNF141
EXD2
PYDC1
EFCAB7
SAC3D1
IQCC
PCDHA8
NPSR1-AS1
MT-TT
LINC00970
GZMH
PAK3
TANK
SGPP1
C1GALT1C1
IFNL1
SNORD50A
SPOCK2
PPP1R3F
PPIL2
ARF3
VRK3
SFXN1
GAPVD1
USP32
SPECC1L
SBK1
ACAP2
FCGBP
PPP6R1
TNFAIP8L3
PRDM15
RNF17
PRAG1
MIR616
MIR603
ENTPD7
SLC25A28
IPPK
UBXN4
SPSB2
FCHO1
DCUN1D4
PARP11
OR4D2
TMCO5A
NYAP2
C1orf198
FAM234A
HLA-F-AS1
RPL23AP1
LINC01475
RPS6KA4
SUMO2
RBM25
IFNL2
SPIN2A
PRB3
PDXK
CLCF1
DDX4
PPIL1
MYL6B
MAPK8IP3
RIOK3
COX11
WIPF2
DDX54
GSDMD
CDH22
SRP68
RHBDD1
MSL1
TRIM15
ZFP82
SLC25A3
SUMO3
P4HA1
IDO2
MED8
YPEL2
LOC111832670
LOC107882129
PWWP2A
TBC1D12
BCL2L2-PABPN1
RBM46
SMG8
HSPB9
MAGEA10-MAGEA5
KATNA1
GOLPH3L
MIR663B
MIR545
MCCC2
IL1RAP
HMGCS1
ARHGAP5
BICD1
GOSR1
DHX36
MFAP1
CENPU
CPEB2
IRF2BP1
FOXJ3
ESRP2
NSMCE1
REPIN1
MEPCE
LRCH3
TCEAL4
SPC25
HSPB7
C1RL
FOXD4
ARPP19
CCDC112
SH2B1
EIF2AK1
ERCC6L
DESI2
CDKN2AIP
FOXO6
EEF1AKNMT
MIR33B
HIBCH
IQSEC2
SLC25A14
RNASEH2C
GGT5
ZDHHC8
PPIP5K2
ATL3
TRAF3IP1
MDFIC
SLC52A1
RTTN
PPRC1
SHROOM1
CLEC4F
MFSD6
VPS26B
GPRIN1
UNC79
ZNF280C
DZANK1
WASH6P
FLVCR1-DT
ATP6V1G2
OARD1
SLC25A35
ZNF28
FAM117A
C6orf47
SYT8
ZNF428
ZNF845
RERGL
ZMIZ1-AS1
LINC00977
PPIAP33
PI4KB
GATAD2B
ULK2
KDM3B
CAPZA2
CC2D1A
FFAR1
SLC38A2
REEP5
MRPS2
MRPS9
TGFBRAP1
DDX56
SETD1B
RTCB
GINS3
UBAP2
QSER1
THAP12
ABCF1
TMSB15B
HCN2
ABCD4
MARS2
PREPL
KCNK6
TRAPPC6B
FIGLA
FEM1A
KCNK18
ASB2
PKD2L2
MESP2
CCDC65
ACOT1
LOXHD1
NXNL1
EVX2
GALP
DNAH17
ABRA
TMIE
KBTBD13
MYZAP
KCNE5
KRTAP1-3
VCX2
VCX3A
NEXMIF
RAB40AL
KCNJ18
TRIM43B
DUX4L7
DUX4L8
SNORA36A
SNORA56
ST7-AS1
PISRT1
LINC00320
SNORD84
TPT1-AS1
SACS-AS1
TRIM52-AS1
SNRK-AS1
CSMD2-AS1
LOC100288208
TARID
MIR6797
LOC440896
MME-AS1
MHRT
LOC283177
LOC100506691
MT-TC
ERDA1
LINC02121
ENSG00000271576
ENSG00000273219
ENSG00000270022
MCDR4
LOC105377938
MT-LIPCAR
LOC101930593
CDAGS
SCLL
LOC107987206
LOC107984763
LOC106992256
TNDM
PKN2
AAK1
DEF6
RNF40
NFIL3
CPNE1
TRIM11
AZIN1
EXOSC4
MRPS23
ZC3H12A
RAB15
HHLA2
MIR655
LOC111255645
GAMT
CASQ2
NPY2R
CSAD
BFSP1
TBX6
TKFC
ZFAT
VPS16
CCDC85B
APCDD1L-DT
HPV18I1
GK2
KCNG4
LOC108353813
LOC107198088
LOC107198089
ELAVL2
AKAP1
SCUBE1
OTUD4
MICAL3
TIMM9
TAF12
IPO4
ZNF326
RAB40B
STON2
AKAP8L
TPGS1
ZNF322
SEC13
MSRA
MTF1
PDZK1
PDIA5
RNF111
HIST1H2BB
ZWINT
ZNF839
MIR1296
LUZP6
SUPT7L
CLK2
LHPP
XPO6
MRPS27
LUC7L2
GRWD1
C10orf90
ECPAS
ILRUN
MIR711
POLA2
CGN
POLDIP3
ARID3A
DNAJC1
RAB11FIP4
WDR33
RFTN1
FNBP1L
MARCH7
PATL1
TP53I11
SKA3
KIAA1522
GMFB
UPB1
CASQ1
DLGAP1
ICA1
KRT71
SLC17A1
TRAPPC3
CLEC4G
SLC7A3
SEPT3
LHX9
TPPP3
PALMD
HIKESHI
MIR503HG
BRD3OS
ANO6
NEK4
NEK11
ZC3H14
RBM17
PSPC1
PDRG1
HMG20B
TOX4
FBXL5
ZAR1
MIR887
RPL19P16
LPIN3
ZFYVE28
DMWD
ZNF507
CEACAM21
MFSD6L
LYSMD3
KIAA0355
CCDC82
CCDC61
ZNF677
LINC02474
LOC101928844
CXXC1
DDRGK1
SEMA6B
MPHOSPH8
DDX51
RBM23
GET4
LRRC41
CEP170B
MT-RNR2
MIR519C
LOC108254682
MAP3K12
NR2E1
AHCYL1
ADAM22
KLF15
RBPMS
MAST1
MAS1
FOXD1
DNTTIP1
C9orf78
ARPIN
CRYBG1
MIR935
MIR365B
LOC110386949
RTN4IP1
MKRN1
TP53INP2
SH3RF2
ADSS
NAAA
PAOX
THOC2
THOC6
RAB4B
ARHGEF17
BZW1
MIR573
DDX23
ATG9A
YY1AP1
FASTK
IPO11
PPM1H
MED24
PACSIN3
ZDHHC14
TSPAN13
NAIF1
MIR937
MIR219A2
MIR526B
MIR671
MIR551B
MSMO1
HS3ST1
CELSR1
TRPM3
PCDH12
MMAA
HLA-DOA
SLC17A8
MAB21L2
NT5C1A
UBASH3A
RASA4
GFM2
POLR3C
SMAP1
TTC39B
PGBD1
SHROOM4
ARHGEF28
TXLNB
TENM4
UGT1A5
CRPPA
RUSC1-AS1
LINC00629
CXXC4
LOC110806306
MRPL44
CEL
DOK2
GDF11
CPEB1
PARD6B
DYNLRB1
CSTF3
BCL2L13
ASF1A
SSBP2
MED22
MBIP
SNX16
RNF126
RAB3C
KCTD5
ABI3BP
SPC24
NUFIP2
TMEM115
LOC110366354
NDUFB4
TSC22D3
RPL26L1
ANKHD1
SPATA2
TENT2
NDOR1
LZIC
HLA-DQB1-AS1
LOC100507053
RN7SKP167
MTCO3P1
ENSG00000272777
PIR40463
GC06M032664
BIN2
MAGEB1
PDZD8
MTCO2P12
SGK2
ENSA
HPCAL1
APEH
SPRED2
UBE2Q2
DCLK2
DNASE2
RNF114
MATN2
HVCN1
SLC30A5
EDC4
CSTF2
LSM3
IL25
ABI2
CHMP3
EAF1
MARCH8
SCAF11
RHBDD3
CASS4
HECTD3
ARL6IP4
FAM117B
ZNF768
USP17L9P
MIR4262
MSL3
U2SURP
DMAC2
GZMK
CCDC18
P2RY6
EXOSC8
NMUR1
GFRA3
SNX2
SAP18
CHI3L2
CHMP5
GALNT7
RPP30
RNF34
ABCA6
YPEL5
FAM129B
FBXO10
PGGT1B
SAMM50
NEU4
NCOA5
AURKAIP1
CDHR5
TUBGCP2
GNL3L
FBXW8
DNAJC18
COX18
RPL10L
NUDCD3
TMED3
NOL9
TMEM26
HSD3BP4
MIR941-1
MIR486-2
P2RX1
SGCG
MCEE
INPP5B
COQ9
SLC27A5
KIRREL2
CD8B
SLC17A3
MGAT4C
CRYBB1
MCHR2
LY86
INSL5
KRT74
NANOS2
KRT25
ASZ1
STAC3
TRAPPC11
RUNDC3A
STOML3
ZNF2
ZDHHC24
SS18L2
CFAP53
CCSAP
SPATA3
IGLL5
SPATA12
CGB8
CFAP300
SNHG11
LINC02604
LOC107197952
SLC25A43
TMBIM4
TYS
S100PBP
CCDC9
MAP4K5
SMPD3
DTYMK
SKAP1
DUSP23
TINAGL1
FIGNL1
SCGN
MRPL11
HOXD8
EPN3
SCRN1
RUSC2
RHOBTB1
NKRF
BTN3A2
CCDC8
SOCS4
STK32A
CLMN
NPY4R
RCOR3
TMEM209
SFMBT2
RPL39L
HASPIN
KLKP1
PRR33
MIR3120
MIR504
MIR576
CXCL17
GALK2
MAPK15
DNAJC10
EIF4EBP3
C17orf80
SEPHS1
TBX15
POLR2C
PSMD11
GPR4
PSMD13
PTPN18
NUBP1
DDX50
DCP1A
EIF3J
FRMD6
NSFL1C
MMP27
HINT2
LIN7C
UGGT1
SLC38A3
SDF2
RPRD2
PPP2R2D
MRPS25
HEBP2
CETN1
TADA2A
FHOD1
ANP32B
CNNM3
GPATCH4
RBM26
MIF4GD
CHP1
TFAP2E
TTLL12
FAM162A
WDR70
NOL10
ARMC2
RGSL1
GPR137C
NOCT
MXRA8
ZNF227
ZNF223
TJP3
MEX3C
SMPD4
RALGPS2
RNF183
NUB1
MT1H
MTBP
MIR1179
IDI1
EPS15L1
AK4
USP25
RASA3
STAM2
GBP2
QTRT1
MYH7B
STAP2
RBM22
CNTLN
RPAP2
EEPD1
PCGF6
C11orf58
TAF1B
SMPDL3B
SLC39A9
CTTNBP2NL
ERMP1
NOC4L
ANAPC16
UFL1
NIFK
ATXN7L1
BEX1
TMEM88
RFPL3
KCNC1
AUH
ALG6
NLGN1
EARS2
MC5R
GBA2
CYP8B1
RIT2
MMADHC
C5AR2
AKAP5
WDR35
SLC26A6
QRSL1
CTBS
MAMDC2
IMMP1L
CNTN3
TBC1D20
SLC26A7
DNAJB13
MKX
CRYZL1
CEP104
KLHL24
SUMF2
TECRL
MAP6
INSL6
GPR153
PCDHA9
DGCR6
TRAM2
OR51B5
UNC80
F8A1
SLC51B
FAM219A
ANKS4B
SPIN4
DTHD1
SPIN3
SLC35G5
TM6SF2
SPATA32
DIPK1A
RPS10-NUDT3
LINC01600
MCM3AP-AS1
RAMP2-AS1
MIR583
MIR588
NPHP3-ACAD11
ENSG00000284862
CDB2
THM
LOC107126281
HMGN1
YIPF5
TS13
MS4A7
SLC25A10
BTAF1
VAMP8
SHB
CDYL
CLTA
BPHL
ARPC1A
TAOK2
STIM2
AP1M2
UBQLN4
ULBP3
RPL37A
MMRN1
ATXN2L
TMEM126B
PLEKHA5
MAGOH
CDK5RAP1
TBKBP1
GTF3C3
SF3B5
MED26
LSM12
KRT34
ANKIB1
WWC3
CEP131
TCEAL2
STRIP1
USPL1
TMEM256
RABL3
MTREX
ST7-OT3
MIR646
MIR564
MIR4443
LOC112679202
JAM3
DNAJC15
SIVA1
TXNDC17
RASSF7
INTS4
BORA
XKR4
TRIM46
ACTRT1
SCARA5
IKZF2
GTF3C1
ULK3
MIR3646
MIR4484
POFUT1
RAB4A
RAB11FIP2
USP3
GALNT4
CIR1
USP30
DPH2
DENND1A
MPP6
TAF9B
TOMM34
NUP35
THOC3
WBP11
SRPRB
DCP1B
CHMP4C
EFHD2
GALNT18
RRP1
BOP1
CNPY2
SURF6
UTP3
ADAT2
SYNE3
ZNF496
FBXO42
ZFC3H1
MTFR1L
KLF14
UBN2
C2orf68
TOMM70
PCNX2
HSD17B7P2
MIR487A
GC11M004011
ENTPD2
MAP1A
DMC1
UBE2Q1
SNRPA1
TRIM62
ZNF366
DUSP28
PPP2R3B
BDH1
GTF2F1
YKT6
UPF2
SLC28A3
GLRX2
ARPC4
SLC9A8
SMC5
PHF5A
MAP7
PAN3
MPHOSPH10
SNX6
CD2BP2
LIMCH1
KIAA0556
CBX6
AGBL2
EPS8L1
MRPL4
ARFGAP2
PHRF1
LRCH4
KANSL3
ABLIM2
TTC28
ZHX1
SF3B6
MED18
MEGF6
SPATS2
ZNF804B
FAM53A
CEP85
SAXO1
SRPRA
GAGE2E
CYP4Z2P
MIR522
PKD3
LOC109279247
KIF3C
EFNA4
PLXNA3
SPSB1
PHPT1
MOAP1
MIR320C1
BATF
GLTP
BIVM
ZBTB49
MPTX1
ACTN3
CEP83
RIPOR2
MAP4K1
HSF2
KLRC1
UBE2L6
SSH2
PELO
SGCZ
MAP1S
NABP2
ZBTB4
BTBD7
POTEKP
AGAP1
DNAJC12
RABGGTB
PUM2
LSM4
JAM2
PLRG1
OSBPL8
SREK1
LSM7
NAPG
INTS8
ARGLU1
TAF6L
FBXL6
CAMSAP1
PHF3
ZBTB46
TBC1D14
SCCPDH
RNFT1
MDFI
INO80C
SNX12
ZNF385A
GPR31
RRP15
NOL7
CDC37L1
TMCC1
TTC27
RHOXF1
COPRS
TMEM245
MIR3619
LOC109286556
KCTD17
KDM4D
FBXL19
FAT3
MAFTRR
MRFAP1
ZNF234
HLA-H
CCDC22
CSNK1G2
UBE2A
WLS
SSR1
DYNLL2
RAB21
DHX33
MRM3
FOLH1B
POTEI
MIR888
CRYZ
TAF4B
SEC24B
ALDH3B1
UGT2B28
DUSP7
PACSIN2
CHST15
YBX2
RBP2
RPS27L
PBLD
GTPBP4
BPNT1
EEFSEC
PPFIA3
SCFD1
KLHL6
ZMYM3
DYNC1LI2
THOC7
TBC1D8
DCTN3
GAB3
ADAMDEC1
COBL
TULP4
ELAC1
HNRNPLL
CCDC43
ARHGAP39
CAMSAP3
ZC3H15
MIR938
MIR598
GJC1
PJA1
USP20
CNOT6
FEM1B
DIMT1
PMF1
GRINA
PHF21B
N4BP2L2
RPAP3
MIR942
MIR558
BCAR3
SH2D3B
NSP2
FALEC
FAL1
BLACAT1
LINC00912
PCAP
SDCCAG8
CCCAP
SLSN7
BBS16
SDCCAG8
CCCAP
SLSN7
BBS16
GACAT3
LINC01458
C2orf40
ECRG4
LCO
SCHLAP1
PCAT114
LINC00913
DIRC1
HPC5
OVCAS1
SCLC1
DLEC1
DLC1
EIF4G1
EIF4G
PARK18
LNCR5
PCAT4
GDEP
KMHN1
LNCR3
DAB2
DOC2
LUCAT1
SCAL1
MCC
CTAG3
CAGE1
HULC
CASC15
LINC00340
LNCR4
LNCR1
PBOV1
UROC28
UC28
MACC1
HPC4
VOPP1
ECOP
GASP
GAEC1
DLC1
CRCS6
CRCS2
HPC10
PCAT1
PCAT2
PCA2
CARLO4
PRNCR1
PCAT8
CASC19
LINC01245
CARLO6
CCAT1
CARLO5
CASC21
LINC01244
CARLO2
CASC8
LINC00860
CARLO1
CASC11
LINC00990
CARLO7
PCA3
DD3
DEC1
CRCS5
MAP3K8
COT
EST
TPL2
SNCG
BCSG1
PTEN
MMAC1
GLM2
CWS1
CASC2
HPC14
BRMS1
ORAOV1
TAOS1
CTTN
EMS1
GCRG224
CRCS7
COLCA1
COLCA2
HEPN1
CASC1
LAS1
PPP1R54
CDK2AP1
DOC1
CRCS8
HPC7
PCAT29
IQGAP1
SAR1
BCAR4
CRCS9
BCAR1
CRKAS
CAS
BCPR
OVCA2
HIC1
HPC11
HPC9
BRCA1
PSCP
BROVCA1
FANCS
PNCA4
PPM1D
WIP1
IDDGIP
PPM1D
WIP1
IDDGIP
GACAT2
MTCL1AS1
PCAT18
LINC01092
UCA1
LINC00178
CUDR
HPCQTL19
PCAT19
LINC01190
HPC15
CRCS11
BASE
BLCAP
BC10
HPC3
NCOA3
AIB1
TNRC14
TFF1
BCEI
HIC2
HRG22
KIAA1020
HPC6
HPCX2
KKLC1
CXorf61
CT47B1
CT47A13
CT47A11
LOC255313
CT47A10
CT47A9
CT47A8
CT47A7
CT47A6
CT47A5
CT47A4
CT47A3
CT47A2
CT47A1
CT45A4
CT45.4
CT45A1
CT45
CT45A3
CT45.3
CT45A5
CT45.5
CT45A6
CT45.6
CT45A2
CT45.2
HPCX1
LDOC1
CTAG1A
LAGE2A
CTAG1B
CTAG1
CTAG2
LAGE1
CAMEL
