# Supplementary material for: Network Pharmacology-Based Approach to Investigate the Molecular Targets of Rhubarb for Treating Cancer
Source: Evid Based Complement Alternat Med. 2021 Jun 8;2021:9945633. doi: 10.1155/2021/9945633 (PMC8208856; doi:10.1155/2021/9945633)
Supplement: Supplementary Materials — Supplemental Material 1: component and targets of rhubarb. Supplemental Material 2: tumor-related genes. Supplemental Material 3: the list of 58 antitumor targets of rhubarb. [file 9945633.f1.zip › 9945633.f1/Supplemental material 3(the list of 58 antitumor targets).txt]

NOS2
AR
F10
PTGS2
F7
ESR2
DPP4
PRSS1
NCOA2
SCN5A
KDR
PPARD
PIK3CG
AKR1B1
JUN
PTGS1
ESR1
CHEK1
PGR
KCNH2
DRD5
CHRM3
CHRM1
GABRA2
HTR2A
GABRA5
ADRA1A
GABRA3
CHRM2
ADRA1B
ADRB2
CHRNA2
SLC6A4
OPRM1
GABRA1
CHRNA7
BCL2
BAX
CASP9
CASP3
CASP8
PRKCA
TGFB1
PON1
MAP2
CDKN1B
EIF6
TNF
TP63
FASN
PRKCE
PCNA
MYC
IL1B
PRKCD
CCNB1
PPARG
KLF7
